# Supplementary material for: Persistent effects of intramammary ceftiofur treatment on the gut microbiome and antibiotic resistance in dairy cattle
Source: Anim Microbiome. 2023 Nov 9;5:56. doi: 10.1186/s42523-023-00274-4 (PMC10636827; doi:10.1186/s42523-023-00274-4)
Supplement: Supplementary file 1 — Supplementary Material 1 [file 42523_2023_274_MOESM1_ESM.xlsx]

## Sheet: Table_S1 Weather
Table S1. Weather summary statistics per sampling time point.
Time point	Weather metric	Mean	SD	Min	Max	Median	Q1	Q3	IQR	MAD	SE	CI
Day -1	Relative humidity (%)	75.94	5.006	66.9	83.4	75.2	72.1	79.7	7.6	6.227	0.792	1.601
Week 1	Relative humidity (%)	73.812	4.328	65.4	81.9	74.5	69.975	77.075	7.1	4.151	0.684	1.384
Week 2	Relative humidity (%)	72.982	5.84	66.7	83.7	74.2	66.9	77	10.1	9.34	0.923	1.868
Week 3	Relative humidity (%)	72.702	5.436	66.9	81.9	70.8	67.9	76.475	8.575	4.67	0.859	1.738
Week 5	Relative humidity (%)	74.125	6.9	62.7	83.7	74.35	67.9	79.5	11.6	9.563	1.091	2.207
Week 7	Relative humidity (%)	75.085	4.622	62.7	82.6	74.5	72	77	5	3.706	0.74	1.498
Week 9	Relative humidity (%)	75.167	7.977	62.7	89.3	74.5	68.15	78	9.85	9.044	1.277	2.586
Day -1	Temperature (ºC)	21.062	3.222	17.222	26.056	20.5	17.556	23.833	6.278	4.365	0.509	1.03
Week 1	Temperature (ºC)	21.05	3.121	15.944	25.722	20.333	18.778	23.722	4.944	3.706	0.493	0.998
Week 2	Temperature (ºC)	20.178	3.859	14.778	25.722	18.778	17	24.444	7.444	4.654	0.61	1.234
Week 3	Temperature (ºC)	19.392	3.028	12.556	25.722	19.667	18.778	19.778	1	1.318	0.479	0.968
Week 5	Temperature (ºC)	19.274	4.717	9.667	24.722	19.611	17.361	23.556	6.194	5.642	0.746	1.509
Week 7	Temperature (ºC)	17.189	8.126	-1.167	25.722	17.833	12.556	23.556	11	8.484	1.301	2.634
Week 9	Temperature (ºC)	14.954	7.641	-1.167	24.444	15.944	9.667	19.667	10	5.519	1.224	2.477
SD = Standard deviation, Min = Minimum, Max = Maximum, Q1 = First quartile, Q3 = Third quartile, IQR = Interquartile Range, MAD = Mean Absolute Deviation, SE = Standard error, CI = Confidence interval

## Sheet: Table_S2 Diet
Table S2. Diet ration and nutrients provided to dairy cows during the study.
Report	Unit	Component	Maintenance	Early_dry	Close-up	Fresh
			(Day -1)	(Weeks 1 - 6)	(Weeks 7-8)	(Week 9)
Nutrient Amounts	%CP	Sol. CP (%CP)	38.2588	47.2765	22.7524	38.31
Nutrient Amounts	%DM	ADF (%DM)	21.6996	31.0159	24.8095	19.7147
Nutrient Amounts	%DM	aNDFom (%DM)	32.4767	42.0032	38.6849	28.0355
Nutrient Amounts	%DM	Fat Total (%DM)	4.2297	3.1131	2.8128	2.9844
Nutrient Amounts	%DM	Fat Veg Unpr (%DM)	0	0	0	0
Nutrient Amounts	%DM	Forage (%DM)	49.0566	90.5594	67.1745	65.3354
Nutrient Amounts	%DM	Forage NDF (%DM)	18.8838	41.2273	34.9814	24.283
Nutrient Amounts	%DM	Lignin (%DM)	10.607	12.8791	8.8289	11.9989
Nutrient Amounts	%DM	peNDF (%DM)	20.7951	34.7175	33.1299	21.0956
Nutrient Amounts	%DM	Sol. CP (%DM)	6.3178	7.3521	3.8958	6.8607
Nutrient Amounts	g	Ca (g)	252.181	147.148	182.288	218.135
Nutrient Amounts	g	K (g)	299.373	214.66	159.13	242.214
Nutrient Amounts	g	Mg (g)	86.0249	41.8156	63.2408	53.7537
Nutrient Amounts	g	NFC (g)	9249.98	3915.56	3939.85	6680.08
Nutrient Amounts	g	NFC + NDIP (g)	9253.01	3917.73	3942.59	6681.79
Nutrient Amounts	g	P (g)	108.463	47.6703	46.79	67.7175
Nutrient Amounts	g	RDP (g)	2.3573	1.4803	1.5008	1.9057
Nutrient Amounts	g	RUP (g)	1611.89	536.787	681.423	940.938
Nutrient Amounts	g	S (g)	54.6489	28.5017	55.6079	37.9983
Nutrient Amounts	g	Urea (g)	29.841	0	0	28.0507
Nutrient Amounts	lb	As-Fed Intake (lbs)	107.513	71.8188	43.8159	69.0813
Nutrient Amounts	lb	Crude protein (lb)	8.752	4.4476	4.8118	6.2769
Nutrient Amounts	lb	DM Intake (lb)	53	28.6	28.1015	35.0499
Nutrient Amounts	lb	Sil. Acids (A1) (lb)	0.9673	0.68	0.2666	0.5506
Nutrient Amounts	lb	Sol. Fiber (B2) (lb)	2.6766	2.479	2.8753	3.0795
Nutrient Amounts	lb	Starch (B1) (lb)	14.4876	3.8453	3.9538	9.1277
Nutrient Amounts	lb	Sugar (A2) (lb)	1.1206	0.6677	1.3551	1.1678
Nutrient Amounts	Mcal	NEg (Mcal)	23.9039	9.7546	10.052	16.2391
Nutrient Amounts	Mcal	NEI (Mcal)	38.527	18.2795	18.3237	25.8355
Nutrient Amounts	Mcal	NEm (Mcal)	38.3822	17.2148	17.4296	25.8684
Nutrient Analysis	%	Crude protein %	16.5133	15.5512	17.1228	17.9085
Nutrient Analysis	%	Dry matter %	49.2965	39.8225	64.1354	50.7372
Nutrient Analysis	%	NFC (%)	38.4834	30.1881	30.9143	42.0246
Nutrient Analysis	%CP	RDP (%CP)	59.3898	73.3878	68.7736	66.946
Nutrient Analysis	%CP	RUP (%CP)	40.6102	26.6122	31.2264	33.054
Nutrient Analysis	%DM	aNDFom (%DM)	32.4767	42.0032	38.6849	28.0355
Nutrient Analysis	%DM	Ca (%DM)	1.0492	1.1345	1.4303	1.3723
Nutrient Analysis	%DM	Cl (%DM)	0.2771	0.3765	0.9217	0.4253
Nutrient Analysis	%DM	Fat Total (%DM)	4.239	3.1159	2.8158	2.9932
Nutrient Analysis	%DM	K (%DM)	1.2455	1.655	1.2486	1.5238
Nutrient Analysis	%DM	Lignin (%DM) analysis	3.4508	5.4558	3.485	3.6256
Nutrient Analysis	%DM	Mg (%DM)	0.3579	0.3224	0.4962	0.3382
Nutrient Analysis	%DM	Na (%DM)	0.3837	0.16	0.1605	0.4839
Nutrient Analysis	%DM	P (%DM)	0.4512	0.3675	0.3671	0.426
Nutrient Analysis	%DM	RDP (%DM)	9.7858	11.4026	11.7634	11.9537
Nutrient Analysis	%DM	RUP (%DM)	6.6914	4.1349	5.3411	5.902
Nutrient Analysis	%DM	S (%DM)	0.2274	0.2197	0.4363	0.239
Nutrient Analysis	%DM	Salt (%DM)	0.1888	0.2102	0.2501	0.2282
Nutrient Analysis	%DM	Sol. Fiber (B2) (%DM)	5.0502	8.6678	10.232	8.786
Nutrient Analysis	%DM	Starch (B1) (%DM)	27.3352	13.4451	14.0696	26.0419
Nutrient Analysis	%DM	Sugar (A2) (%DM)	2.1144	2.3345	4.8221	3.3318
Nutrient Analysis	%MP	LYS (%MP)	6.5293	7.0631	7.0578	7.0253
Nutrient Analysis	%MP	MET (%MP)	2.3859	2.2264	2.1633	2.5496
Nutrient Analysis	g	MP supply (g)	2619.94	1070.16	1309.31	1751.7
Nutrient Analysis	KIU/day	Vit A (KIU/day)	137.316	82.4985	96.4689	109.756
Nutrient Analysis	KIU/day	Vit D (KIU/day)	25.6017	15.2941	45.4806	20.4836
Nutrient Analysis	lb	ME (Mcal/lb)	1.1288	0.9925	1.0125	1.1446
Nutrient Analysis	lb	Urea (lb)	0.0658	0	0	0.0619
Nutrient Analysis	lbs/day	ME Allowable Gain (lbs/day)	NA	0.7117	0	NA
Nutrient Analysis	lbs/day	ME Allowable Milk (lbs/day)	58.7387	NA	NA	32.5962
Nutrient Analysis	lbs/day	MP Allowable Gain (lbs/day)	NA	1.5291	0	NA
Nutrient Analysis	lbs/day	MP Allowable Milk (lbs/day)	66.8668	1.5291	0	40.2098
Nutrient Analysis	meq/kg	DCAD1 (meq/kg)	265.745	249.971	-142.736	331.471
Nutrient Analysis	NA	Fermentable CHO	40.3909	41.1358	45.2394	45.1912
Nutrient Analysis	NA	LYS:MET	2.7366	3.1725	3.2625	2.7554
Nutrient Analysis	ppm	Co (ppm)	0.6087	0.7309	1.1209	0.782
Nutrient Analysis	ppm	Cu (ppm)	13.004	15.8075	16.3411	15.451
Nutrient Analysis	ppm	Fe (ppm)	258.57	507.853	202.191	320.975
Nutrient Analysis	ppm	I (ppm)	0.2947	0.3263	0.3301	0.3646
Nutrient Analysis	ppm	Mn (ppm)	45.8576	63.4319	68.0454	53.0624
Nutrient Analysis	ppm	Se Added (ppm)	0.2316	0.2575	0.3606	0.2801
Nutrient Analysis	ppm	Zn (ppm)	76.2289	81.2223	88.7346	89.3473
Ration	lb	As-Fed lbs	107.513	71.8188	43.8159	69.0813
Ration	lb	CFE MSU dairy base (DM fed lbs)	1	0.6	0.7017	0.7999
Ration	lb	CFE MSU PreFresh DE (DM fed lbs)	0	0	1.0027	0
Ration	lb	Corn gluten feed dry (DM fed lbs)	4	0	0	1
Ration	lb	Corn grain ground fine (DM fed lbs)	9.5	0		5
Ration	lb	Cottonseed Fuzzy (DM fed lbs)	3	0	0	0
Ration	lb	DM Fed lbs	53	28.6	28.1015	35.0499
Ration	lb	Forage	26	25.9	18.8771	22.9
Ration	lb	Grain	23.5	2.1	6	9
Ration	lb	Grass Pasture 16 CP 55 NDF 7 LNDF (DM fed lbs)	0	1e-08	0	0
Ration	lb	MSU Corn silage (DM fed lbs)	9	9	8.3809	12.3
Ration	lb	MSU fresh high supplement (DM fed lbs)	2.5	0	0	2.35
Ration	lb	MSU grasslage (DM fed lbs)	0	6	0	0
Ration	lb	MSU Haylage (DM fed lbs)	9	8.9	0	6
Ration	lb	MSU Long bunk BMR CS (DM fed lbs)	8	0	0	0
Ration	lb	MSU Low K Grass Hay (DM fed lbs)	0	0	10.4962	0
Ration	lb	MSU Purchased Alfalfa Hay (DM fed lbs)	0	0	0	4.6
Ration	lb	MSU Straw (DM fed lbs)	0	2	0	0
Ration	lb	QLF Ignite Dry Cow 25 (tub) (DM lb)	0	1e-08	0	0
Ration	lb	Soybean Hulls Pellet (DM fed lbs)	4.5	0	0	0
Ration	lb	Soybean meal 475 solvent (DM fed lbs)	2.5	2.1	6	3
Ration	lb	SoyChlor (DM fed lbs)	0	0	1.52	0

## Sheet: Table_S3 Plate counts_sum
Table S3. Summary statistics of plate counts for Gram-negative and Gram-positive bacteria per group and time point.
Treatment	Time point	Variable	n	Min	Max	Median	Q1	Q3	IQR	MAD	Mean	SD	SE	CI
Antibiotic	Day -1	Gram-neg (CFU/g)	20	72847.7	1.09211e+06	410225	170968	659643	488675	369982	440628	301700	67462.2	141200
Control	Day -1	Gram-neg (CFU/g)	20	81818.2	2.41047e+06	744831	254340	1.12829e+06	873949	696314	825062	679192	151872	317872
Antibiotic	Week 1	Gram-neg (CFU/g)	20	25162.7	1312500	188510	142909	641730	498820	142206	395246	409044	91464.9	191438
Control	Week 1	Gram-neg (CFU/g)	20	22772.9	7.86842e+06	397661	171007	1.61327e+06	1.44226e+06	492531	1.23402e+06	1.86587e+06	417222	873255
Antibiotic	Week 2	Gram-neg (CFU/g)	20	73726.5	2.76316e+06	619160	239585	1.06021e+06	820622	580194	828884	779515	174305	364824
Control	Week 2	Gram-neg (CFU/g)	20	144097	3.34211e+06	653646	421179	712121	290942	321691	798064	753202	168421	352509
Antibiotic	Week 3	Gram-neg (CFU/g)	20	27657.3	5.39474e+06	257937	92173	918993	826820	337353	1.05287e+06	1.6328e+06	365106	764175
Control	Week 3	Gram-neg (CFU/g)	20	55898.1	1.92105e+06	608191	329911	1.63816e+06	1.30825e+06	615254	864020	666746	149089	312047
Antibiotic	Week 5	Gram-neg (CFU/g)	20	9441.8	1.81579e+06	182073	81939	306424	224485	166803	411148	570853	127647	267167
Control	Week 5	Gram-neg (CFU/g)	20	5227.88	2.23684e+06	302911	154432	948232	793800	430812	617003	626433	140075	293180
Antibiotic	Week 7	Gram-neg (CFU/g)	19	3782.16	2.08594e+06	287425	118432	890625	772193	387442	612160	692613	158896	333829
Control	Week 7	Gram-neg (CFU/g)	20	14879.4	2.27632e+06	641414	99231.2	999502	900270	779903	683794	620441	138735	290375
Antibiotic	Week 9	Gram-neg (CFU/g)	19	1753.22	4.17105e+06	651515	214538	2000000	1.78546e+06	796111	1.2114e+06	1.27594e+06	292720	614983
Control	Week 9	Gram-neg (CFU/g)	20	26005.4	3.78947e+06	608586	231102	1.56818e+06	1.33708e+06	641466	1.06466e+06	1.05306e+06	235472	492848
Antibiotic	Day -1	Gram-neg ampicillin resistant (CFU/g)	20	0	991228	867.68	108.46	7050	6941.54	1261.71	58477.9	220956	49407.3	103411
Control	Day -1	Gram-neg ampicillin resistant (CFU/g)	20	0	218750	433.84	91.668	2386.12	2294.45	643.211	12108.5	48665.3	10881.9	22776.1
Antibiotic	Week 1	Gram-neg ampicillin resistant (CFU/g)	20	0	38394.8	1240.31	134.517	8812.36	8677.85	1838.88	7354.11	12214	2731.14	5716.35
Control	Week 1	Gram-neg ampicillin resistant (CFU/g)	20	50	284469	1807.09	159.517	3548.34	3388.83	2447.39	19099.5	63329.1	14160.8	29638.9
Antibiotic	Week 2	Gram-neg ampicillin resistant (CFU/g)	20	0	47397.8	3976.86	162.69	14075	13912.3	5896.1	11003.8	15402.6	3444.12	7208.64
Control	Week 2	Gram-neg ampicillin resistant (CFU/g)	20	0	1.82456e+06	3012.09	379.61	32433.2	32053.6	4465.73	108189	404842	90525.5	189472
Antibiotic	Week 3	Gram-neg ampicillin resistant (CFU/g)	20	0	53796.1	285.575	145.335	9422.45	9277.11	342.992	9028.33	16299.2	3644.62	7628.28
Control	Week 3	Gram-neg ampicillin resistant (CFU/g)	20	0	439236	623.645	257.592	8594.9	8337.31	683.597	31787.8	98884.8	22111.3	46279.5
Antibiotic	Week 5	Gram-neg ampicillin resistant (CFU/g)	20	0	56792.9	176.62	91.055	1274.4	1183.35	184.591	3875.88	12600.8	2817.62	5897.36
Control	Week 5	Gram-neg ampicillin resistant (CFU/g)	20	0	51760.6	293.91	54.23	2142.09	2087.86	386.328	4613.93	12080.9	2701.36	5654.02
Antibiotic	Week 7	Gram-neg ampicillin resistant (CFU/g)	19	0	26681.1	162.69	67.74	216.92	149.18	120.743	1748.2	6100.52	1399.56	2940.36
Control	Week 7	Gram-neg ampicillin resistant (CFU/g)	20	0	31690.1	162.69	0	596.53	596.53	241.204	1951.5	7030.56	1572.08	3290.41
Antibiotic	Week 9	Gram-neg ampicillin resistant (CFU/g)	19	0	706140	2169.2	352.495	7754.88	7402.39	3055.25	42325.7	161019	36940.2	77608.6
Control	Week 9	Gram-neg ampicillin resistant (CFU/g)	20	54.23	938596	1518.44	474.512	11889.9	11415.4	2044.11	59768.8	209536	46853.8	98066.1
Antibiotic	Day -1	Gram-neg ampicillin resistant (%)	20	0	104.95	0.32	0.08	2.213	2.133	0.474	6.978	23.322	5.215	10.915
Control	Day -1	Gram-neg ampicillin resistant (%)	20	0	9.08	0.075	0.01	0.31	0.3	0.111	0.676	2.015	0.45	0.943
Antibiotic	Week 1	Gram-neg ampicillin resistant (%)	20	0	19.75	0.39	0.168	1.492	1.325	0.541	2.656	5.666	1.267	2.652
Control	Week 1	Gram-neg ampicillin resistant (%)	20	0.01	8.7	0.155	0.048	2.813	2.765	0.208	1.669	2.697	0.603	1.262
Antibiotic	Week 2	Gram-neg ampicillin resistant (%)	20	0	10.24	0.455	0.028	2.797	2.77	0.667	2.379	3.64	0.814	1.704
Control	Week 2	Gram-neg ampicillin resistant (%)	20	0	86.13	0.565	0.068	4.505	4.438	0.815	8.8	21.174	4.735	9.91
Antibiotic	Week 3	Gram-neg ampicillin resistant (%)	20	0	26.04	0.265	0.07	0.76	0.69	0.341	2.054	5.835	1.305	2.731
Control	Week 3	Gram-neg ampicillin resistant (%)	20	0	87.85	0.2	0.048	0.647	0.6	0.274	5.307	19.545	4.37	9.147
Antibiotic	Week 5	Gram-neg ampicillin resistant (%)	20	0	12.78	0.325	0.075	0.79	0.715	0.415	1.083	2.806	0.627	1.313
Control	Week 5	Gram-neg ampicillin resistant (%)	20	0	3.45	0.08	0.03	0.578	0.547	0.119	0.548	0.961	0.215	0.45
Antibiotic	Week 7	Gram-neg ampicillin resistant (%)	19	0	2.15	0.05	0.015	0.135	0.12	0.059	0.265	0.552	0.127	0.266
Control	Week 7	Gram-neg ampicillin resistant (%)	20	0	11.46	0.04	0	0.185	0.185	0.059	0.679	2.544	0.569	1.191
Antibiotic	Week 9	Gram-neg ampicillin resistant (%)	19	0	25.31	0.36	0.055	2.625	2.57	0.519	2.637	5.906	1.355	2.847
Control	Week 9	Gram-neg ampicillin resistant (%)	20	0.02	33.97	0.445	0.17	1.48	1.31	0.608	2.796	7.593	1.698	3.554
Antibiotic	Day -1	Gram-neg ceftiofur resistant (CFU/g)	20	0	2880.03	0	0	12.5	12.5	0	166.501	643.431	143.875	301.135
Control	Day -1	Gram-neg ceftiofur resistant (CFU/g)	20	0	1681.13	0	0	25	25	0	125.104	382.476	85.524	179.004
Antibiotic	Week 1	Gram-neg ceftiofur resistant (CFU/g)	20	0	2386.12	0	0	13.557	13.557	0	196.722	559.639	125.139	261.919
Control	Week 1	Gram-neg ceftiofur resistant (CFU/g)	20	0	237.2	0	0	3.125	3.125	0	24.158	59.443	13.292	27.82
Antibiotic	Week 2	Gram-neg ceftiofur resistant (CFU/g)	20	0	4446.85	0	0	9.037	9.037	0	335.11	1076.26	240.659	503.705
Control	Week 2	Gram-neg ceftiofur resistant (CFU/g)	20	0	108.46	0	0	12.5	12.5	0	14.384	30.025	6.714	14.052
Antibiotic	Week 3	Gram-neg ceftiofur resistant (CFU/g)	20	0	54.23	0	0	0	0	0	9.384	20.113	4.497	9.413
Control	Week 3	Gram-neg ceftiofur resistant (CFU/g)	20	0	108.46	0	0	0	0	0	10.423	28.874	6.456	13.514
Antibiotic	Week 5	Gram-neg ceftiofur resistant (CFU/g)	20	0	0	0	0	0	0	0	0	0	0	0
Control	Week 5	Gram-neg ceftiofur resistant (CFU/g)	20	0	325.38	0	0	0	0	0	17.519	72.678	16.251	34.014
Antibiotic	Week 7	Gram-neg ceftiofur resistant (CFU/g)	19	0	921.91	0	0	0	0	0	55.101	211.195	48.451	101.793
Control	Week 7	Gram-neg ceftiofur resistant (CFU/g)	20	0	250	0	0	6.25	6.25	0	21.462	57.63	12.887	26.972
Antibiotic	Week 9	Gram-neg ceftiofur resistant (CFU/g)	19	0	1000	0	0	62.5	62.5	0	118.421	258.043	59.199	124.373
Control	Week 9	Gram-neg ceftiofur resistant (CFU/g)	20	0	1250	0	0	118.845	118.845	0	187.923	362.59	81.078	169.697
Antibiotic	Day -1	Gram-neg ceftiofur resistant (%)	20	0	0.66	0	0	0.01	0.01	0	0.037	0.147	0.033	0.069
Control	Day -1	Gram-neg ceftiofur resistant (%)	20	0	0.23	0	0	0	0	0	0.023	0.063	0.014	0.03
Antibiotic	Week 1	Gram-neg ceftiofur resistant (%)	20	0	0.27	0	0	0.01	0.01	0	0.032	0.073	0.016	0.034
Control	Week 1	Gram-neg ceftiofur resistant (%)	20	0	1.04	0	0	0	0	0	0.057	0.232	0.052	0.109
Antibiotic	Week 2	Gram-neg ceftiofur resistant (%)	20	0	0.4	0	0	0	0	0	0.028	0.095	0.021	0.044
Control	Week 2	Gram-neg ceftiofur resistant (%)	20	0	0.02	0	0	0	0	0	0.002	0.005	0.001	0.002
Antibiotic	Week 3	Gram-neg ceftiofur resistant (%)	20	0	0.01	0	0	0	0	0	0	0.002	0.001	0.001
Control	Week 3	Gram-neg ceftiofur resistant (%)	20	0	0.01	0	0	0	0	0	0.001	0.003	0.001	0.001
Antibiotic	Week 5	Gram-neg ceftiofur resistant (%)	20	0	0	0	0	0	0	0	0	0	0	0
Control	Week 5	Gram-neg ceftiofur resistant (%)	20	0	0.02	0	0	0	0	0	0.001	0.004	0.001	0.002
Antibiotic	Week 7	Gram-neg ceftiofur resistant (%)	19	0	0.14	0	0	0	0	0	0.014	0.038	0.009	0.019
Control	Week 7	Gram-neg ceftiofur resistant (%)	20	0	0.03	0	0	0	0	0	0.001	0.007	0.001	0.003
Antibiotic	Week 9	Gram-neg ceftiofur resistant (%)	19	0	0.19	0	0	0.03	0.03	0	0.029	0.058	0.013	0.028
Control	Week 9	Gram-neg ceftiofur resistant (%)	20	0	0.32	0	0	0.013	0.013	0	0.042	0.09	0.02	0.042
Antibiotic	Day -1	Gram-pos (CFU/g)	20	109000	2470000	611000	317000	897250	580250	447745	719150	590329	132002	276283
Control	Day -1	Gram-pos (CFU/g)	20	142000	3210000	636000	288250	923000	634750	496671	749400	683167	152761	319732
Antibiotic	Week 1	Gram-pos (CFU/g)	20	101000	2860000	336500	240000	747250	507250	265385	620050	673617	150625	315262
Control	Week 1	Gram-pos (CFU/g)	20	199000	7580000	573000	276000	2327500	2051500	552268	1555200	1.94013e+06	433827	908010
Antibiotic	Day -1	Gram-pos ampicillin resistant (CFU/g)	20	5400	44400	15100	8550	24775	16225	10897.1	18614.5	12403.1	2773.41	5804.82
Control	Day -1	Gram-pos ampicillin resistant (CFU/g)	20	200	81200	12350	6325	27875	21550	10593.2	21499.5	23343	5219.64	10924.8
Antibiotic	Week 1	Gram-pos ampicillin resistant (CFU/g)	20	1250	148000	12150	6745	49275	42530	10430.1	33598	42523.1	9508.46	19901.4
Control	Week 1	Gram-pos ampicillin resistant (CFU/g)	20	125	128000	12650	6345	45900	39555	10081.7	28713.8	34770.5	7774.92	16273.1
Antibiotic	Day -1	Gram-pos ampicillin resistant (%)	20	0.71	12.69	2.895	1.4	4.665	3.265	2.543	3.942	3.28	0.733	1.535
Control	Day -1	Gram-pos ampicillin resistant (%)	20	0.03	11.16	3.055	2.047	4.102	2.055	1.586	3.248	2.427	0.543	1.136
Antibiotic	Week 1	Gram-pos ampicillin resistant (%)	20	0.07	32.84	4.235	1.57	10.93	9.36	4.67	7.676	9.113	2.038	4.265
Control	Week 1	Gram-pos ampicillin resistant (%)	20	0.04	27.05	2.385	0.698	4.283	3.585	2.669	4.364	6.374	1.425	2.983
Antibiotic	Day -1	Gram-pos ceftiofur resistant (CFU/g)	20	24500	712000	95600	61825	231250	169425	74648.9	163270	164410	36763.3	76946.4
Control	Day -1	Gram-pos ceftiofur resistant (CFU/g)	20	24300	304000	110500	93975	156000	62025	57895.5	131970	76399.9	17083.5	35756.3
Antibiotic	Week 1	Gram-pos ceftiofur resistant (CFU/g)	20	15300	479000	95400	53450	175750	122300	77243.5	135980	114800	25670.2	53728.3
Control	Week 1	Gram-pos ceftiofur resistant (CFU/g)	20	12700	523000	140500	46800	337500	290700	154932	196015	171011	38239.2	80035.7
Antibiotic	Day -1	Gram-pos ceftiofur resistant (%)	20	5.62	78.67	20.155	12.787	38.45	25.663	16.835	27.642	20.509	4.586	9.599
Control	Day -1	Gram-pos ceftiofur resistant (%)	20	4.72	58.57	23.27	12.637	33.043	20.405	17.028	24.241	14.567	3.257	6.818
Antibiotic	Week 1	Gram-pos ceftiofur resistant (%)	20	3.17	74.46	21.56	13.228	50.468	37.24	24.374	32.552	23.346	5.22	10.926
Control	Week 1	Gram-pos ceftiofur resistant (%)	20	0.98	83.04	16.02	7.445	48.725	41.28	16.301	28.224	27.653	6.183	12.942
n = number of samples, SD = Standard deviation, Min = Minimum, Max = Maximum, Q1 = First quartile, Q3 = Third quartile, IQR = Interquartile Range, MAD = Mean Absolute Deviation, SE = Standard error, CI = Confidence interval

## Sheet: Table S4 Plate_treat_test
Table S4. Statistical comparisons of plate counts between groups at each time point.
Time point	Variable	Group 1	Group 2	n1	n2	statistic	p-value	p significance	Test	Alternative	Paired
Day -1	Gram-neg Ampicillin(R) (log10)	Control	Antibiotic	20	20	66	0.882	ns	Wilcoxon rank-sum test	Greater	TRUE
Day -1	Gram-neg Ampicillin(R) (log10)	Control	Antibiotic	20	20	66	0.126	ns	Wilcoxon rank-sum test	Less	TRUE
Day -1	Gram-neg Ampicillin(R) (%)	Control	Antibiotic	20	20	25	0.998	ns	Wilcoxon rank-sum test	Greater	TRUE
Day -1	Gram-neg Ampicillin(R) (%)	Control	Antibiotic	20	20	25	0.00258	**	Wilcoxon rank-sum test	Less	TRUE
Day -1	Gram-neg Ceftiofur(R) (log10)	Control	Antibiotic	20	20	24	0.453	ns	Wilcoxon rank-sum test	Greater	TRUE
Day -1	Gram-neg Ceftiofur(R) (log10)	Control	Antibiotic	20	20	24	0.594	ns	Wilcoxon rank-sum test	Less	TRUE
Day -1	Gram-neg CeftiofurR) (%)	Control	Antibiotic	20	20	14	0.534	ns	Wilcoxon rank-sum test	Greater	TRUE
Day -1	Gram-neg CeftiofurR) (%)	Control	Antibiotic	20	20	14	0.534	ns	Wilcoxon rank-sum test	Less	TRUE
Day -1	Gram-neg total (log10)	Control	Antibiotic	20	20	148	0.057	ns	Wilcoxon rank-sum test	Greater	TRUE
Day -1	Gram-neg total (log10)	Control	Antibiotic	20	20	148	0.947	ns	Wilcoxon rank-sum test	Less	TRUE
Day -1	Gram-pos Ampicillin(R) (%)	Control	Antibiotic	20	20	87	0.261	ns	Wilcoxon rank-sum test	Greater	TRUE
Day -1	Gram-pos Ampicillin(R) (%)	Control	Antibiotic	20	20	87	0.751	ns	Wilcoxon rank-sum test	Greater	TRUE
Day -1	Gram-pos Ampicillin(R) (log10)	Control	Antibiotic	20	20	101	0.565	ns	Wilcoxon rank-sum test	Greater	TRUE
Day -1	Gram-pos Ampicillin(R) (log10)	Control	Antibiotic	20	20	101	0.449	ns	Wilcoxon rank-sum test	Less	TRUE
Day -1	Gram-pos Ceftiofur(R) (log10)	Control	Antibiotic	20	20	93	0.54	ns	Wilcoxon rank-sum test	Greater	TRUE
Day -1	Gram-pos Ceftiofur(R) (log10)	Control	Antibiotic	20	20	93	0.476	ns	Wilcoxon rank-sum test	Less	TRUE
Day -1	Gram-pos CeftiofurR) (%)	Control	Antibiotic	20	20	93	0.337	ns	Wilcoxon rank-sum test	Greater	TRUE
Day -1	Gram-pos CeftiofurR) (%)	Control	Antibiotic	20	20	93	0.676	ns	Wilcoxon rank-sum test	Greater	TRUE
Day -1	Gram-pos total (log10)	Control	Antibiotic	20	20	105	0.507	ns	Wilcoxon rank-sum test	Greater	TRUE
Day -1	Gram-pos total (log10)	Control	Antibiotic	20	20	105	0.507	ns	Wilcoxon rank-sum test	Less	TRUE
Week 1	Gram-neg Ampicillin(R) (log10)	Control	Antibiotic	20	20	114	0.228	ns	Wilcoxon rank-sum test	Greater	TRUE
Week 1	Gram-neg Ampicillin(R) (log10)	Control	Antibiotic	20	20	114	0.784	ns	Wilcoxon rank-sum test	Less	TRUE
Week 1	Gram-neg Ampicillin(R) (%)	Control	Antibiotic	20	20	86	0.767	ns	Wilcoxon rank-sum test	Greater	TRUE
Week 1	Gram-neg Ampicillin(R) (%)	Control	Antibiotic	20	20	86	0.245	ns	Wilcoxon rank-sum test	Less	TRUE
Week 1	Gram-neg Ceftiofur(R) (log10)	Control	Antibiotic	20	20	17	0.761	ns	Wilcoxon rank-sum test	Greater	TRUE
Week 1	Gram-neg Ceftiofur(R) (log10)	Control	Antibiotic	20	20	17	0.277	ns	Wilcoxon rank-sum test	Less	TRUE
Week 1	Gram-neg CeftiofurR) (%)	Control	Antibiotic	20	20	11	0.723	ns	Wilcoxon rank-sum test	Greater	TRUE
Week 1	Gram-neg CeftiofurR) (%)	Control	Antibiotic	20	20	11	0.336	ns	Wilcoxon rank-sum test	Less	TRUE
Week 1	Gram-neg total (log10)	Control	Antibiotic	20	20	163	0.0148	*	Wilcoxon rank-sum test	Greater	TRUE
Week 1	Gram-neg total (log10)	Control	Antibiotic	20	20	163	0.987	ns	Wilcoxon rank-sum test	Less	TRUE
Week 1	Gram-pos Ampicillin(R) (%)	Control	Antibiotic	20	20	58	0.0413	*	Wilcoxon rank-sum test	Greater	TRUE
Week 1	Gram-pos Ampicillin(R) (%)	Control	Antibiotic	20	20	58	0.962	ns	Wilcoxon rank-sum test	Greater	TRUE
Week 1	Gram-pos Ampicillin(R) (log10)	Control	Antibiotic	20	20	111	0.42	ns	Wilcoxon rank-sum test	Greater	TRUE
Week 1	Gram-pos Ampicillin(R) (log10)	Control	Antibiotic	20	20	111	0.594	ns	Wilcoxon rank-sum test	Less	TRUE
Week 1	Gram-pos Ceftiofur(R) (log10)	Control	Antibiotic	20	20	134	0.147	ns	Wilcoxon rank-sum test	Greater	TRUE
Week 1	Gram-pos Ceftiofur(R) (log10)	Control	Antibiotic	20	20	134	0.861	ns	Wilcoxon rank-sum test	Less	TRUE
Week 1	Gram-pos CeftiofurR) (%)	Control	Antibiotic	20	20	92	0.324	ns	Wilcoxon rank-sum test	Greater	TRUE
Week 1	Gram-pos CeftiofurR) (%)	Control	Antibiotic	20	20	92	0.689	ns	Wilcoxon rank-sum test	Greater	TRUE
Week 1	Gram-pos total (log10)	Control	Antibiotic	20	20	156	0.0291	*	Wilcoxon rank-sum test	Greater	TRUE
Week 1	Gram-pos total (log10)	Control	Antibiotic	20	20	156	0.973	ns	Wilcoxon rank-sum test	Less	TRUE
Week 2	Gram-neg Ampicillin(R) (log10)	Control	Antibiotic	20	20	128	0.205	ns	Wilcoxon rank-sum test	Greater	TRUE
Week 2	Gram-neg Ampicillin(R) (log10)	Control	Antibiotic	20	20	128	0.806	ns	Wilcoxon rank-sum test	Less	TRUE
Week 2	Gram-neg Ampicillin(R) (%)	Control	Antibiotic	20	20	126	0.226	ns	Wilcoxon rank-sum test	Greater	TRUE
Week 2	Gram-neg Ampicillin(R) (%)	Control	Antibiotic	20	20	126	0.785	ns	Wilcoxon rank-sum test	Less	TRUE
Week 2	Gram-neg Ceftiofur(R) (log10)	Control	Antibiotic	20	20	23.5	0.677	ns	Wilcoxon rank-sum test	Greater	TRUE
Week 2	Gram-neg Ceftiofur(R) (log10)	Control	Antibiotic	20	20	23.5	0.36	ns	Wilcoxon rank-sum test	Less	TRUE
Week 2	Gram-neg CeftiofurR) (%)	Control	Antibiotic	20	20	3	0.821	ns	Wilcoxon rank-sum test	Greater	TRUE
Week 2	Gram-neg CeftiofurR) (%)	Control	Antibiotic	20	20	3	0.29	ns	Wilcoxon rank-sum test	Less	TRUE
Week 2	Gram-neg total (log10)	Control	Antibiotic	20	20	121	0.285	ns	Wilcoxon rank-sum test	Greater	TRUE
Week 2	Gram-neg total (log10)	Control	Antibiotic	20	20	121	0.727	ns	Wilcoxon rank-sum test	Less	TRUE
Week 3	Gram-neg Ampicillin(R) (log10)	Control	Antibiotic	20	20	114	0.228	ns	Wilcoxon rank-sum test	Greater	TRUE
Week 3	Gram-neg Ampicillin(R) (log10)	Control	Antibiotic	20	20	114	0.784	ns	Wilcoxon rank-sum test	Less	TRUE
Week 3	Gram-neg Ampicillin(R) (%)	Control	Antibiotic	20	20	119	0.311	ns	Wilcoxon rank-sum test	Greater	TRUE
Week 3	Gram-neg Ampicillin(R) (%)	Control	Antibiotic	20	20	119	0.702	ns	Wilcoxon rank-sum test	Less	TRUE
Week 3	Gram-neg Ceftiofur(R) (log10)	Control	Antibiotic	20	20	14.5	0.5	ns	Wilcoxon rank-sum test	Greater	TRUE
Week 3	Gram-neg Ceftiofur(R) (log10)	Control	Antibiotic	20	20	14.5	0.568	ns	Wilcoxon rank-sum test	Less	TRUE
Week 3	Gram-neg CeftiofurR) (%)	Control	Antibiotic	20	20	4	0.386	ns	Wilcoxon rank-sum test	Greater	TRUE
Week 3	Gram-neg CeftiofurR) (%)	Control	Antibiotic	20	20	4	0.807	ns	Wilcoxon rank-sum test	Less	TRUE
Week 3	Gram-neg total (log10)	Control	Antibiotic	20	20	143	0.0825	ns	Wilcoxon rank-sum test	Greater	TRUE
Week 3	Gram-neg total (log10)	Control	Antibiotic	20	20	143	0.923	ns	Wilcoxon rank-sum test	Less	TRUE
Week 5	Gram-neg Ampicillin(R) (log10)	Control	Antibiotic	20	20	105	0.507	ns	Wilcoxon rank-sum test	Greater	TRUE
Week 5	Gram-neg Ampicillin(R) (log10)	Control	Antibiotic	20	20	105	0.507	ns	Wilcoxon rank-sum test	Less	TRUE
Week 5	Gram-neg Ampicillin(R) (%)	Control	Antibiotic	20	20	80.5	0.825	ns	Wilcoxon rank-sum test	Greater	TRUE
Week 5	Gram-neg Ampicillin(R) (%)	Control	Antibiotic	20	20	80.5	0.185	ns	Wilcoxon rank-sum test	Less	TRUE
Week 5	Gram-neg Ceftiofur(R) (log10)	Control	Antibiotic	20	20	3	0.186	ns	Wilcoxon rank-sum test	Greater	TRUE
Week 5	Gram-neg Ceftiofur(R) (log10)	Control	Antibiotic	20	20	3	0.963	ns	Wilcoxon rank-sum test	Less	TRUE
Week 5	Gram-neg CeftiofurR) (%)	Control	Antibiotic	20	20	1	0.5	ns	Wilcoxon rank-sum test	Greater	TRUE
Week 5	Gram-neg CeftiofurR) (%)	Control	Antibiotic	20	20	1	0.977	ns	Wilcoxon rank-sum test	Less	TRUE
Week 5	Gram-neg total (log10)	Control	Antibiotic	20	20	150	0.0487	*	Wilcoxon rank-sum test	Greater	TRUE
Week 5	Gram-neg total (log10)	Control	Antibiotic	20	20	150	0.955	ns	Wilcoxon rank-sum test	Less	TRUE
Week 7	Gram-neg Ampicillin(R) (log10)	Control	Antibiotic	19	19	85.5	0.656	ns	Wilcoxon rank-sum test	Greater	TRUE
Week 7	Gram-neg Ampicillin(R) (log10)	Control	Antibiotic	19	19	85.5	0.359	ns	Wilcoxon rank-sum test	Less	TRUE
Week 7	Gram-neg Ampicillin(R) (%)	Control	Antibiotic	19	19	76.5	0.778	ns	Wilcoxon rank-sum test	Greater	TRUE
Week 7	Gram-neg Ampicillin(R) (%)	Control	Antibiotic	19	19	76.5	0.234	ns	Wilcoxon rank-sum test	Less	TRUE
Week 7	Gram-neg Ceftiofur(R) (log10)	Control	Antibiotic	19	19	16	0.4	ns	Wilcoxon rank-sum test	Greater	TRUE
Week 7	Gram-neg Ceftiofur(R) (log10)	Control	Antibiotic	19	19	16	0.664	ns	Wilcoxon rank-sum test	Less	TRUE
Week 7	Gram-neg CeftiofurR) (%)	Control	Antibiotic	19	19	1.5	0.93	ns	Wilcoxon rank-sum test	Greater	TRUE
Week 7	Gram-neg CeftiofurR) (%)	Control	Antibiotic	19	19	1.5	0.135	ns	Wilcoxon rank-sum test	Less	TRUE
Week 7	Gram-neg total (log10)	Control	Antibiotic	19	19	118	0.187	ns	Wilcoxon rank-sum test	Greater	TRUE
Week 7	Gram-neg total (log10)	Control	Antibiotic	19	19	118	0.824	ns	Wilcoxon rank-sum test	Less	TRUE
Week 9	Gram-neg Ampicillin(R) (log10)	Control	Antibiotic	19	19	122	0.147	ns	Wilcoxon rank-sum test	Greater	TRUE
Week 9	Gram-neg Ampicillin(R) (log10)	Control	Antibiotic	19	19	122	0.862	ns	Wilcoxon rank-sum test	Less	TRUE
Week 9	Gram-neg Ampicillin(R) (%)	Control	Antibiotic	19	19	95.5	0.5	ns	Wilcoxon rank-sum test	Greater	TRUE
Week 9	Gram-neg Ampicillin(R) (%)	Control	Antibiotic	19	19	95.5	0.516	ns	Wilcoxon rank-sum test	Less	TRUE
Week 9	Gram-neg Ceftiofur(R) (log10)	Control	Antibiotic	19	19	35	0.0776	ns	Wilcoxon rank-sum test	Greater	TRUE
Week 9	Gram-neg Ceftiofur(R) (log10)	Control	Antibiotic	19	19	35	0.938	ns	Wilcoxon rank-sum test	Less	TRUE
Week 9	Gram-neg CeftiofurR) (%)	Control	Antibiotic	19	19	24.5	0.199	ns	Wilcoxon rank-sum test	Greater	TRUE
Week 9	Gram-neg CeftiofurR) (%)	Control	Antibiotic	19	19	24.5	0.838	ns	Wilcoxon rank-sum test	Less	TRUE
Week 9	Gram-neg total (log10)	Control	Antibiotic	19	19	109	0.297	ns	Wilcoxon rank-sum test	Greater	TRUE
Week 9	Gram-neg total (log10)	Control	Antibiotic	19	19	109	0.716	ns	Wilcoxon rank-sum test	Less	TRUE

## Sheet: Table S5 Plate_time_test
Table S5. Statistical comparisons of plate counts within groups between time points.
Treatment	Variable	Group 1	Group 2	n1	n2	Statistic	p-value	p significance	Test	Alternative	Paired
Control	Gram-neg Ampicillin(R) (%)	Day -1	Week 1	20	20	55.5	0.969	ns	Wilcoxon rank-sum	greater	TRUE
Control	Gram-neg Ampicillin(R) (%)	Day -1	Week 2	20	20	48.5	0.983	ns	Wilcoxon rank-sum	greater	TRUE
Control	Gram-neg Ampicillin(R) (%)	Day -1	Week 3	20	20	74	0.88	ns	Wilcoxon rank-sum	greater	TRUE
Control	Gram-neg Ampicillin(R) (%)	Day -1	Week 5	20	20	72.5	0.722	ns	Wilcoxon rank-sum	greater	TRUE
Control	Gram-neg Ampicillin(R) (%)	Day -1	Week 7	20	20	124.5	0.239	ns	Wilcoxon rank-sum	greater	TRUE
Control	Gram-neg Ampicillin(R) (%)	Day -1	Week 9	20	20	54	0.973	ns	Wilcoxon rank-sum	greater	TRUE
Control	Gram-neg Ampicillin(R) (%)	Week 1	Week 2	20	20	83.5	0.794	ns	Wilcoxon rank-sum	greater	TRUE
Control	Gram-neg Ampicillin(R) (%)	Week 1	Week 3	20	20	113	0.392	ns	Wilcoxon rank-sum	greater	TRUE
Control	Gram-neg Ampicillin(R) (%)	Week 1	Week 5	20	20	131.5	0.166	ns	Wilcoxon rank-sum	greater	TRUE
Control	Gram-neg Ampicillin(R) (%)	Week 1	Week 7	20	20	150	0.014	*	Wilcoxon rank-sum	greater	TRUE
Control	Gram-neg Ampicillin(R) (%)	Week 1	Week 9	20	20	94	0.663	ns	Wilcoxon rank-sum	greater	TRUE
Control	Gram-neg Ampicillin(R) (%)	Week 2	Week 3	20	20	145	0.072	ns	Wilcoxon rank-sum	greater	TRUE
Control	Gram-neg Ampicillin(R) (%)	Week 2	Week 5	20	20	147.5	0.058	ns	Wilcoxon rank-sum	greater	TRUE
Control	Gram-neg Ampicillin(R) (%)	Week 2	Week 7	20	20	147	0.004	**	Wilcoxon rank-sum	greater	TRUE
Control	Gram-neg Ampicillin(R) (%)	Week 2	Week 9	20	20	123.5	0.251	ns	Wilcoxon rank-sum	greater	TRUE
Control	Gram-neg Ampicillin(R) (%)	Week 3	Week 5	20	20	141	0.092	ns	Wilcoxon rank-sum	greater	TRUE
Control	Gram-neg Ampicillin(R) (%)	Week 3	Week 7	20	20	150	0.014	*	Wilcoxon rank-sum	greater	TRUE
Control	Gram-neg Ampicillin(R) (%)	Week 3	Week 9	20	20	73.5	0.884	ns	Wilcoxon rank-sum	greater	TRUE
Control	Gram-neg Ampicillin(R) (%)	Week 5	Week 7	20	20	116	0.032	*	Wilcoxon rank-sum	greater	TRUE
Control	Gram-neg Ampicillin(R) (%)	Week 5	Week 9	20	20	64	0.938	ns	Wilcoxon rank-sum	greater	TRUE
Control	Gram-neg Ampicillin(R) (%)	Week 7	Week 9	20	20	35	0.996	ns	Wilcoxon rank-sum	greater	TRUE
Antibiotic	Gram-neg Ampicillin(R) (%)	Day -1	Week 1	19	19	68	0.784	ns	Wilcoxon rank-sum	greater	TRUE
Antibiotic	Gram-neg Ampicillin(R) (%)	Day -1	Week 2	19	19	80	0.444	ns	Wilcoxon rank-sum	greater	TRUE
Antibiotic	Gram-neg Ampicillin(R) (%)	Day -1	Week 3	19	19	78	0.755	ns	Wilcoxon rank-sum	greater	TRUE
Antibiotic	Gram-neg Ampicillin(R) (%)	Day -1	Week 5	19	19	105	0.204	ns	Wilcoxon rank-sum	greater	TRUE
Antibiotic	Gram-neg Ampicillin(R) (%)	Day -1	Week 7	19	19	137	0.013	*	Wilcoxon rank-sum	greater	TRUE
Antibiotic	Gram-neg Ampicillin(R) (%)	Day -1	Week 9	19	19	83.5	0.685	ns	Wilcoxon rank-sum	greater	TRUE
Antibiotic	Gram-neg Ampicillin(R) (%)	Week 1	Week 2	19	19	95	0.348	ns	Wilcoxon rank-sum	greater	TRUE
Antibiotic	Gram-neg Ampicillin(R) (%)	Week 1	Week 3	19	19	94.5	0.356	ns	Wilcoxon rank-sum	greater	TRUE
Antibiotic	Gram-neg Ampicillin(R) (%)	Week 1	Week 5	19	19	107	0.322	ns	Wilcoxon rank-sum	greater	TRUE
Antibiotic	Gram-neg Ampicillin(R) (%)	Week 1	Week 7	19	19	152	0.01	**	Wilcoxon rank-sum	greater	TRUE
Antibiotic	Gram-neg Ampicillin(R) (%)	Week 1	Week 9	19	19	97	0.476	ns	Wilcoxon rank-sum	greater	TRUE
Antibiotic	Gram-neg Ampicillin(R) (%)	Week 2	Week 3	19	19	102	0.399	ns	Wilcoxon rank-sum	greater	TRUE
Antibiotic	Gram-neg Ampicillin(R) (%)	Week 2	Week 5	19	19	113	0.241	ns	Wilcoxon rank-sum	greater	TRUE
Antibiotic	Gram-neg Ampicillin(R) (%)	Week 2	Week 7	19	19	130	0.028	*	Wilcoxon rank-sum	greater	TRUE
Antibiotic	Gram-neg Ampicillin(R) (%)	Week 2	Week 9	19	19	80	0.603	ns	Wilcoxon rank-sum	greater	TRUE
Antibiotic	Gram-neg Ampicillin(R) (%)	Week 3	Week 5	19	19	123.5	0.13	ns	Wilcoxon rank-sum	greater	TRUE
Antibiotic	Gram-neg Ampicillin(R) (%)	Week 3	Week 7	19	19	139	0.04	*	Wilcoxon rank-sum	greater	TRUE
Antibiotic	Gram-neg Ampicillin(R) (%)	Week 3	Week 9	19	19	74	0.802	ns	Wilcoxon rank-sum	greater	TRUE
Antibiotic	Gram-neg Ampicillin(R) (%)	Week 5	Week 7	19	19	137	0.013	*	Wilcoxon rank-sum	greater	TRUE
Antibiotic	Gram-neg Ampicillin(R) (%)	Week 5	Week 9	19	19	81	0.716	ns	Wilcoxon rank-sum	greater	TRUE
Antibiotic	Gram-neg Ampicillin(R) (%)	Week 7	Week 9	19	19	40	0.989	ns	Wilcoxon rank-sum	greater	TRUE
Control	Gram-neg Ampicillin(R) (%)	Day -1	Week 1	20	20	55.5	0.034	*	Wilcoxon rank-sum	less	TRUE
Control	Gram-neg Ampicillin(R) (%)	Day -1	Week 2	20	20	48.5	0.018	*	Wilcoxon rank-sum	less	TRUE
Control	Gram-neg Ampicillin(R) (%)	Day -1	Week 3	20	20	74	0.127	ns	Wilcoxon rank-sum	less	TRUE
Control	Gram-neg Ampicillin(R) (%)	Day -1	Week 5	20	20	72.5	0.293	ns	Wilcoxon rank-sum	less	TRUE
Control	Gram-neg Ampicillin(R) (%)	Day -1	Week 7	20	20	124.5	0.772	ns	Wilcoxon rank-sum	less	TRUE
Control	Gram-neg Ampicillin(R) (%)	Day -1	Week 9	20	20	54	0.03	*	Wilcoxon rank-sum	less	TRUE
Control	Gram-neg Ampicillin(R) (%)	Week 1	Week 2	20	20	83.5	0.217	ns	Wilcoxon rank-sum	less	TRUE
Control	Gram-neg Ampicillin(R) (%)	Week 1	Week 3	20	20	113	0.622	ns	Wilcoxon rank-sum	less	TRUE
Control	Gram-neg Ampicillin(R) (%)	Week 1	Week 5	20	20	131.5	0.843	ns	Wilcoxon rank-sum	less	TRUE
Control	Gram-neg Ampicillin(R) (%)	Week 1	Week 7	20	20	150	0.987	ns	Wilcoxon rank-sum	less	TRUE
Control	Gram-neg Ampicillin(R) (%)	Week 1	Week 9	20	20	94	0.351	ns	Wilcoxon rank-sum	less	TRUE
Control	Gram-neg Ampicillin(R) (%)	Week 2	Week 3	20	20	145	0.934	ns	Wilcoxon rank-sum	less	TRUE
Control	Gram-neg Ampicillin(R) (%)	Week 2	Week 5	20	20	147.5	0.946	ns	Wilcoxon rank-sum	less	TRUE
Control	Gram-neg Ampicillin(R) (%)	Week 2	Week 7	20	20	147	0.997	ns	Wilcoxon rank-sum	less	TRUE
Control	Gram-neg Ampicillin(R) (%)	Week 2	Week 9	20	20	123.5	0.761	ns	Wilcoxon rank-sum	less	TRUE
Control	Gram-neg Ampicillin(R) (%)	Week 3	Week 5	20	20	141	0.914	ns	Wilcoxon rank-sum	less	TRUE
Control	Gram-neg Ampicillin(R) (%)	Week 3	Week 7	20	20	150	0.987	ns	Wilcoxon rank-sum	less	TRUE
Control	Gram-neg Ampicillin(R) (%)	Week 3	Week 9	20	20	73.5	0.124	ns	Wilcoxon rank-sum	less	TRUE
Control	Gram-neg Ampicillin(R) (%)	Week 5	Week 7	20	20	116	0.971	ns	Wilcoxon rank-sum	less	TRUE
Control	Gram-neg Ampicillin(R) (%)	Week 5	Week 9	20	20	64	0.066	ns	Wilcoxon rank-sum	less	TRUE
Control	Gram-neg Ampicillin(R) (%)	Week 7	Week 9	20	20	35	0.005	**	Wilcoxon rank-sum	less	TRUE
Antibiotic	Gram-neg Ampicillin(R) (%)	Day -1	Week 1	19	19	68	0.229	ns	Wilcoxon rank-sum	less	TRUE
Antibiotic	Gram-neg Ampicillin(R) (%)	Day -1	Week 2	19	19	80	0.575	ns	Wilcoxon rank-sum	less	TRUE
Antibiotic	Gram-neg Ampicillin(R) (%)	Day -1	Week 3	19	19	78	0.258	ns	Wilcoxon rank-sum	less	TRUE
Antibiotic	Gram-neg Ampicillin(R) (%)	Day -1	Week 5	19	19	105	0.808	ns	Wilcoxon rank-sum	less	TRUE
Antibiotic	Gram-neg Ampicillin(R) (%)	Day -1	Week 7	19	19	137	0.988	ns	Wilcoxon rank-sum	less	TRUE
Antibiotic	Gram-neg Ampicillin(R) (%)	Day -1	Week 9	19	19	83.5	0.329	ns	Wilcoxon rank-sum	less	TRUE
Antibiotic	Gram-neg Ampicillin(R) (%)	Week 1	Week 2	19	19	95	0.668	ns	Wilcoxon rank-sum	less	TRUE
Antibiotic	Gram-neg Ampicillin(R) (%)	Week 1	Week 3	19	19	94.5	0.66	ns	Wilcoxon rank-sum	less	TRUE
Antibiotic	Gram-neg Ampicillin(R) (%)	Week 1	Week 5	19	19	107	0.693	ns	Wilcoxon rank-sum	less	TRUE
Antibiotic	Gram-neg Ampicillin(R) (%)	Week 1	Week 7	19	19	152	0.991	ns	Wilcoxon rank-sum	less	TRUE
Antibiotic	Gram-neg Ampicillin(R) (%)	Week 1	Week 9	19	19	97	0.54	ns	Wilcoxon rank-sum	less	TRUE
Antibiotic	Gram-neg Ampicillin(R) (%)	Week 2	Week 3	19	19	102	0.616	ns	Wilcoxon rank-sum	less	TRUE
Antibiotic	Gram-neg Ampicillin(R) (%)	Week 2	Week 5	19	19	113	0.772	ns	Wilcoxon rank-sum	less	TRUE
Antibiotic	Gram-neg Ampicillin(R) (%)	Week 2	Week 7	19	19	130	0.975	ns	Wilcoxon rank-sum	less	TRUE
Antibiotic	Gram-neg Ampicillin(R) (%)	Week 2	Week 9	19	19	80	0.414	ns	Wilcoxon rank-sum	less	TRUE
Antibiotic	Gram-neg Ampicillin(R) (%)	Week 3	Week 5	19	19	123.5	0.878	ns	Wilcoxon rank-sum	less	TRUE
Antibiotic	Gram-neg Ampicillin(R) (%)	Week 3	Week 7	19	19	139	0.963	ns	Wilcoxon rank-sum	less	TRUE
Antibiotic	Gram-neg Ampicillin(R) (%)	Week 3	Week 9	19	19	74	0.209	ns	Wilcoxon rank-sum	less	TRUE
Antibiotic	Gram-neg Ampicillin(R) (%)	Week 5	Week 7	19	19	137	0.988	ns	Wilcoxon rank-sum	less	TRUE
Antibiotic	Gram-neg Ampicillin(R) (%)	Week 5	Week 9	19	19	81	0.297	ns	Wilcoxon rank-sum	less	TRUE
Antibiotic	Gram-neg Ampicillin(R) (%)	Week 7	Week 9	19	19	40	0.013	*	Wilcoxon rank-sum	less	TRUE
Control	Gram-neg Ceftiofur(R) (%)	Day -1	Week 1	20	20	8	0.606	ns	Wilcoxon rank-sum	less	TRUE
Control	Gram-neg Ceftiofur(R) (%)	Day -1	Week 2	20	20	20	0.866	ns	Wilcoxon rank-sum	less	TRUE
Control	Gram-neg Ceftiofur(R) (%)	Day -1	Week 3	20	20	17	0.931	ns	Wilcoxon rank-sum	less	TRUE
Control	Gram-neg Ceftiofur(R) (%)	Day -1	Week 5	20	20	10	0.978	ns	Wilcoxon rank-sum	less	TRUE
Control	Gram-neg Ceftiofur(R) (%)	Day -1	Week 7	20	20	12.5	0.932	ns	Wilcoxon rank-sum	less	TRUE
Control	Gram-neg Ceftiofur(R) (%)	Day -1	Week 9	20	20	24	0.224	ns	Wilcoxon rank-sum	less	TRUE
Control	Gram-neg Ceftiofur(R) (%)	Week 1	Week 2	20	20	10.5	0.828	ns	Wilcoxon rank-sum	less	TRUE
Control	Gram-neg Ceftiofur(R) (%)	Week 1	Week 3	20	20	11	0.864	ns	Wilcoxon rank-sum	less	TRUE
Control	Gram-neg Ceftiofur(R) (%)	Week 1	Week 5	20	20	8	0.899	ns	Wilcoxon rank-sum	less	TRUE
Control	Gram-neg Ceftiofur(R) (%)	Week 1	Week 7	20	20	8	0.899	ns	Wilcoxon rank-sum	less	TRUE
Control	Gram-neg Ceftiofur(R) (%)	Week 1	Week 9	20	20	15	0.203	ns	Wilcoxon rank-sum	less	TRUE
Control	Gram-neg Ceftiofur(R) (%)	Week 2	Week 3	20	20	7.5	0.885	ns	Wilcoxon rank-sum	less	TRUE
Control	Gram-neg Ceftiofur(R) (%)	Week 2	Week 5	20	20	6.5	0.771	ns	Wilcoxon rank-sum	less	TRUE
Control	Gram-neg Ceftiofur(R) (%)	Week 2	Week 7	20	20	6	0.71	ns	Wilcoxon rank-sum	less	TRUE
Control	Gram-neg Ceftiofur(R) (%)	Week 2	Week 9	20	20	6.5	0.033	*	Wilcoxon rank-sum	less	TRUE
Control	Gram-neg Ceftiofur(R) (%)	Week 3	Week 5	20	20	3	0.607	ns	Wilcoxon rank-sum	less	TRUE
Control	Gram-neg Ceftiofur(R) (%)	Week 3	Week 7	20	20	3	0.607	ns	Wilcoxon rank-sum	less	TRUE
Control	Gram-neg Ceftiofur(R) (%)	Week 3	Week 9	20	20	2	0.015	*	Wilcoxon rank-sum	less	TRUE
Control	Gram-neg Ceftiofur(R) (%)	Week 5	Week 7	20	20	1	0.5	ns	Wilcoxon rank-sum	less	TRUE
Control	Gram-neg Ceftiofur(R) (%)	Week 5	Week 9	20	20	3.5	0.025	*	Wilcoxon rank-sum	less	TRUE
Control	Gram-neg Ceftiofur(R) (%)	Week 7	Week 9	20	20	0	0.011	*	Wilcoxon rank-sum	less	TRUE
Antibiotic	Gram-neg Ceftiofur(R) (%)	Day -1	Week 1	19	19	8	0.176	ns	Wilcoxon rank-sum	less	TRUE
Antibiotic	Gram-neg Ceftiofur(R) (%)	Day -1	Week 2	19	19	17	0.724	ns	Wilcoxon rank-sum	less	TRUE
Antibiotic	Gram-neg Ceftiofur(R) (%)	Day -1	Week 3	19	19	25	0.978	ns	Wilcoxon rank-sum	less	TRUE
Antibiotic	Gram-neg Ceftiofur(R) (%)	Day -1	Week 5	19	19	21	0.991	ns	Wilcoxon rank-sum	less	TRUE
Antibiotic	Gram-neg Ceftiofur(R) (%)	Day -1	Week 7	19	19	25	0.64	ns	Wilcoxon rank-sum	less	TRUE
Antibiotic	Gram-neg Ceftiofur(R) (%)	Day -1	Week 9	19	19	17.5	0.165	ns	Wilcoxon rank-sum	less	TRUE
Antibiotic	Gram-neg Ceftiofur(R) (%)	Week 1	Week 2	19	19	12	0.663	ns	Wilcoxon rank-sum	less	TRUE
Antibiotic	Gram-neg Ceftiofur(R) (%)	Week 1	Week 3	19	19	20	0.982	ns	Wilcoxon rank-sum	less	TRUE
Antibiotic	Gram-neg Ceftiofur(R) (%)	Week 1	Week 5	19	19	15	0.985	ns	Wilcoxon rank-sum	less	TRUE
Antibiotic	Gram-neg Ceftiofur(R) (%)	Week 1	Week 7	19	19	24	0.819	ns	Wilcoxon rank-sum	less	TRUE
Antibiotic	Gram-neg Ceftiofur(R) (%)	Week 1	Week 9	19	19	28.5	0.561	ns	Wilcoxon rank-sum	less	TRUE
Antibiotic	Gram-neg Ceftiofur(R) (%)	Week 2	Week 3	19	19	5	0.909	ns	Wilcoxon rank-sum	less	TRUE
Antibiotic	Gram-neg Ceftiofur(R) (%)	Week 2	Week 5	19	19	3	0.963	ns	Wilcoxon rank-sum	less	TRUE
Antibiotic	Gram-neg Ceftiofur(R) (%)	Week 2	Week 7	19	19	7	0.819	ns	Wilcoxon rank-sum	less	TRUE
Antibiotic	Gram-neg Ceftiofur(R) (%)	Week 2	Week 9	19	19	13	0.264	ns	Wilcoxon rank-sum	less	TRUE
Antibiotic	Gram-neg Ceftiofur(R) (%)	Week 3	Week 5	19	19	1	0.977	ns	Wilcoxon rank-sum	less	TRUE
Antibiotic	Gram-neg Ceftiofur(R) (%)	Week 3	Week 7	19	19	1	0.101	ns	Wilcoxon rank-sum	less	TRUE
Antibiotic	Gram-neg Ceftiofur(R) (%)	Week 3	Week 9	19	19	1	0.017	*	Wilcoxon rank-sum	less	TRUE
Antibiotic	Gram-neg Ceftiofur(R) (%)	Week 5	Week 7	19	19	0	0.091	ns	Wilcoxon rank-sum	less	TRUE
Antibiotic	Gram-neg Ceftiofur(R) (%)	Week 5	Week 9	19	19	0	0.018	*	Wilcoxon rank-sum	less	TRUE
Antibiotic	Gram-neg Ceftiofur(R) (%)	Week 7	Week 9	19	19	11	0.181	ns	Wilcoxon rank-sum	less	TRUE
Control	Gram-neg Ceftiofur(R) (%)	Day -1	Week 1	20	20	8	0.5	ns	Wilcoxon rank-sum	greater	TRUE
Control	Gram-neg Ceftiofur(R) (%)	Day -1	Week 2	20	20	20	0.175	ns	Wilcoxon rank-sum	greater	TRUE
Control	Gram-neg Ceftiofur(R) (%)	Day -1	Week 3	20	20	17	0.102	ns	Wilcoxon rank-sum	greater	TRUE
Control	Gram-neg Ceftiofur(R) (%)	Day -1	Week 5	20	20	10	0.05	*	Wilcoxon rank-sum	greater	TRUE
Control	Gram-neg Ceftiofur(R) (%)	Day -1	Week 7	20	20	12.5	0.111	ns	Wilcoxon rank-sum	greater	TRUE
Control	Gram-neg Ceftiofur(R) (%)	Day -1	Week 9	20	20	24	0.801	ns	Wilcoxon rank-sum	greater	TRUE
Control	Gram-neg Ceftiofur(R) (%)	Week 1	Week 2	20	20	10.5	0.249	ns	Wilcoxon rank-sum	greater	TRUE
Control	Gram-neg Ceftiofur(R) (%)	Week 1	Week 3	20	20	11	0.205	ns	Wilcoxon rank-sum	greater	TRUE
Control	Gram-neg Ceftiofur(R) (%)	Week 1	Week 5	20	20	8	0.181	ns	Wilcoxon rank-sum	greater	TRUE
Control	Gram-neg Ceftiofur(R) (%)	Week 1	Week 7	20	20	8	0.181	ns	Wilcoxon rank-sum	greater	TRUE
Control	Gram-neg Ceftiofur(R) (%)	Week 1	Week 9	20	20	15	0.829	ns	Wilcoxon rank-sum	greater	TRUE
Control	Gram-neg Ceftiofur(R) (%)	Week 2	Week 3	20	20	7.5	0.212	ns	Wilcoxon rank-sum	greater	TRUE
Control	Gram-neg Ceftiofur(R) (%)	Week 2	Week 5	20	20	6.5	0.355	ns	Wilcoxon rank-sum	greater	TRUE
Control	Gram-neg Ceftiofur(R) (%)	Week 2	Week 7	20	20	6	0.427	ns	Wilcoxon rank-sum	greater	TRUE
Control	Gram-neg Ceftiofur(R) (%)	Week 2	Week 9	20	20	6.5	0.975	ns	Wilcoxon rank-sum	greater	TRUE
Control	Gram-neg Ceftiofur(R) (%)	Week 3	Week 5	20	20	3	0.607	ns	Wilcoxon rank-sum	greater	TRUE
Control	Gram-neg Ceftiofur(R) (%)	Week 3	Week 7	20	20	3	0.607	ns	Wilcoxon rank-sum	greater	TRUE
Control	Gram-neg Ceftiofur(R) (%)	Week 3	Week 9	20	20	2	0.99	ns	Wilcoxon rank-sum	greater	TRUE
Control	Gram-neg Ceftiofur(R) (%)	Week 5	Week 7	20	20	1	0.814	ns	Wilcoxon rank-sum	greater	TRUE
Control	Gram-neg Ceftiofur(R) (%)	Week 5	Week 9	20	20	3.5	0.982	ns	Wilcoxon rank-sum	greater	TRUE
Control	Gram-neg Ceftiofur(R) (%)	Week 7	Week 9	20	20	0	0.993	ns	Wilcoxon rank-sum	greater	TRUE
Antibiotic	Gram-neg Ceftiofur(R) (%)	Day -1	Week 1	19	19	8	0.864	ns	Wilcoxon rank-sum	greater	TRUE
Antibiotic	Gram-neg Ceftiofur(R) (%)	Day -1	Week 2	19	19	17	0.335	ns	Wilcoxon rank-sum	greater	TRUE
Antibiotic	Gram-neg Ceftiofur(R) (%)	Day -1	Week 3	19	19	25	0.033	*	Wilcoxon rank-sum	greater	TRUE
Antibiotic	Gram-neg Ceftiofur(R) (%)	Day -1	Week 5	19	19	21	0.016	*	Wilcoxon rank-sum	greater	TRUE
Antibiotic	Gram-neg Ceftiofur(R) (%)	Day -1	Week 7	19	19	25	0.406	ns	Wilcoxon rank-sum	greater	TRUE
Antibiotic	Gram-neg Ceftiofur(R) (%)	Day -1	Week 9	19	19	17.5	0.859	ns	Wilcoxon rank-sum	greater	TRUE
Antibiotic	Gram-neg Ceftiofur(R) (%)	Week 1	Week 2	19	19	12	0.417	ns	Wilcoxon rank-sum	greater	TRUE
Antibiotic	Gram-neg Ceftiofur(R) (%)	Week 1	Week 3	19	19	20	0.029	*	Wilcoxon rank-sum	greater	TRUE
Antibiotic	Gram-neg Ceftiofur(R) (%)	Week 1	Week 5	19	19	15	0.029	*	Wilcoxon rank-sum	greater	TRUE
Antibiotic	Gram-neg Ceftiofur(R) (%)	Week 1	Week 7	19	19	24	0.22	ns	Wilcoxon rank-sum	greater	TRUE
Antibiotic	Gram-neg Ceftiofur(R) (%)	Week 1	Week 9	19	19	28.5	0.48	ns	Wilcoxon rank-sum	greater	TRUE
Antibiotic	Gram-neg Ceftiofur(R) (%)	Week 2	Week 3	19	19	5	0.211	ns	Wilcoxon rank-sum	greater	TRUE
Antibiotic	Gram-neg Ceftiofur(R) (%)	Week 2	Week 5	19	19	3	0.186	ns	Wilcoxon rank-sum	greater	TRUE
Antibiotic	Gram-neg Ceftiofur(R) (%)	Week 2	Week 7	19	19	7	0.292	ns	Wilcoxon rank-sum	greater	TRUE
Antibiotic	Gram-neg Ceftiofur(R) (%)	Week 2	Week 9	19	19	13	0.779	ns	Wilcoxon rank-sum	greater	TRUE
Antibiotic	Gram-neg Ceftiofur(R) (%)	Week 3	Week 5	19	19	1	0.5	ns	Wilcoxon rank-sum	greater	TRUE
Antibiotic	Gram-neg Ceftiofur(R) (%)	Week 3	Week 7	19	19	1	0.95	ns	Wilcoxon rank-sum	greater	TRUE
Antibiotic	Gram-neg Ceftiofur(R) (%)	Week 3	Week 9	19	19	1	0.989	ns	Wilcoxon rank-sum	greater	TRUE
Antibiotic	Gram-neg Ceftiofur(R) (%)	Week 5	Week 7	19	19	0	0.969	ns	Wilcoxon rank-sum	greater	TRUE
Antibiotic	Gram-neg Ceftiofur(R) (%)	Week 5	Week 9	19	19	0	0.989	ns	Wilcoxon rank-sum	greater	TRUE
Antibiotic	Gram-neg Ceftiofur(R) (%)	Week 7	Week 9	19	19	11	0.853	ns	Wilcoxon rank-sum	greater	TRUE
Control	Gram-neg Ampicillin(R) (log10)	Day -1	Week 1	20	20	53	0.956	ns	Wilcoxon rank-sum	greater	TRUE
Control	Gram-neg Ampicillin(R) (log10)	Day -1	Week 2	20	20	59	0.959	ns	Wilcoxon rank-sum	greater	TRUE
Control	Gram-neg Ampicillin(R) (log10)	Day -1	Week 3	20	20	64	0.938	ns	Wilcoxon rank-sum	greater	TRUE
Control	Gram-neg Ampicillin(R) (log10)	Day -1	Week 5	20	20	99	0.444	ns	Wilcoxon rank-sum	greater	TRUE
Control	Gram-neg Ampicillin(R) (log10)	Day -1	Week 7	20	20	144	0.077	ns	Wilcoxon rank-sum	greater	TRUE
Control	Gram-neg Ampicillin(R) (log10)	Day -1	Week 9	20	20	56	0.968	ns	Wilcoxon rank-sum	greater	TRUE
Control	Gram-neg Ampicillin(R) (log10)	Week 1	Week 2	20	20	86	0.763	ns	Wilcoxon rank-sum	greater	TRUE
Control	Gram-neg Ampicillin(R) (log10)	Week 1	Week 3	20	20	108	0.464	ns	Wilcoxon rank-sum	greater	TRUE
Control	Gram-neg Ampicillin(R) (log10)	Week 1	Week 5	20	20	113	0.044	*	Wilcoxon rank-sum	greater	TRUE
Control	Gram-neg Ampicillin(R) (log10)	Week 1	Week 7	20	20	177	0.003	**	Wilcoxon rank-sum	greater	TRUE
Control	Gram-neg Ampicillin(R) (log10)	Week 1	Week 9	20	20	92	0.689	ns	Wilcoxon rank-sum	greater	TRUE
Control	Gram-neg Ampicillin(R) (log10)	Week 2	Week 3	20	20	115	0.216	ns	Wilcoxon rank-sum	greater	TRUE
Control	Gram-neg Ampicillin(R) (log10)	Week 2	Week 5	20	20	141	0.034	*	Wilcoxon rank-sum	greater	TRUE
Control	Gram-neg Ampicillin(R) (log10)	Week 2	Week 7	20	20	155	0.001	***	Wilcoxon rank-sum	greater	TRUE
Control	Gram-neg Ampicillin(R) (log10)	Week 2	Week 9	20	20	100	0.58	ns	Wilcoxon rank-sum	greater	TRUE
Control	Gram-neg Ampicillin(R) (log10)	Week 3	Week 5	20	20	152	0.041	*	Wilcoxon rank-sum	greater	TRUE
Control	Gram-neg Ampicillin(R) (log10)	Week 3	Week 7	20	20	167	0.002	**	Wilcoxon rank-sum	greater	TRUE
Control	Gram-neg Ampicillin(R) (log10)	Week 3	Week 9	20	20	81	0.816	ns	Wilcoxon rank-sum	greater	TRUE
Control	Gram-neg Ampicillin(R) (log10)	Week 5	Week 7	20	20	133.5	0.019	*	Wilcoxon rank-sum	greater	TRUE
Control	Gram-neg Ampicillin(R) (log10)	Week 5	Week 9	20	20	50	0.982	ns	Wilcoxon rank-sum	greater	TRUE
Control	Gram-neg Ampicillin(R) (log10)	Week 7	Week 9	20	20	16	1	ns	Wilcoxon rank-sum	greater	TRUE
Antibiotic	Gram-neg Ampicillin(R) (log10)	Day -1	Week 1	19	19	115	0.221	ns	Wilcoxon rank-sum	greater	TRUE
Antibiotic	Gram-neg Ampicillin(R) (log10)	Day -1	Week 2	19	19	71	0.743	ns	Wilcoxon rank-sum	greater	TRUE
Antibiotic	Gram-neg Ampicillin(R) (log10)	Day -1	Week 3	19	19	86	0.646	ns	Wilcoxon rank-sum	greater	TRUE
Antibiotic	Gram-neg Ampicillin(R) (log10)	Day -1	Week 5	19	19	120	0.166	ns	Wilcoxon rank-sum	greater	TRUE
Antibiotic	Gram-neg Ampicillin(R) (log10)	Day -1	Week 7	19	19	133	0.02	*	Wilcoxon rank-sum	greater	TRUE
Antibiotic	Gram-neg Ampicillin(R) (log10)	Day -1	Week 9	19	19	75	0.791	ns	Wilcoxon rank-sum	greater	TRUE
Antibiotic	Gram-neg Ampicillin(R) (log10)	Week 1	Week 2	19	19	91	0.57	ns	Wilcoxon rank-sum	greater	TRUE
Antibiotic	Gram-neg Ampicillin(R) (log10)	Week 1	Week 3	19	19	78	0.636	ns	Wilcoxon rank-sum	greater	TRUE
Antibiotic	Gram-neg Ampicillin(R) (log10)	Week 1	Week 5	19	19	105	0.204	ns	Wilcoxon rank-sum	greater	TRUE
Antibiotic	Gram-neg Ampicillin(R) (log10)	Week 1	Week 7	19	19	137	0.048	*	Wilcoxon rank-sum	greater	TRUE
Antibiotic	Gram-neg Ampicillin(R) (log10)	Week 1	Week 9	19	19	80	0.729	ns	Wilcoxon rank-sum	greater	TRUE
Antibiotic	Gram-neg Ampicillin(R) (log10)	Week 2	Week 3	19	19	97	0.476	ns	Wilcoxon rank-sum	greater	TRUE
Antibiotic	Gram-neg Ampicillin(R) (log10)	Week 2	Week 5	19	19	99	0.149	ns	Wilcoxon rank-sum	greater	TRUE
Antibiotic	Gram-neg Ampicillin(R) (log10)	Week 2	Week 7	19	19	98	0.017	*	Wilcoxon rank-sum	greater	TRUE
Antibiotic	Gram-neg Ampicillin(R) (log10)	Week 2	Week 9	19	19	69	0.77	ns	Wilcoxon rank-sum	greater	TRUE
Antibiotic	Gram-neg Ampicillin(R) (log10)	Week 3	Week 5	19	19	101	0.257	ns	Wilcoxon rank-sum	greater	TRUE
Antibiotic	Gram-neg Ampicillin(R) (log10)	Week 3	Week 7	19	19	142	0.03	*	Wilcoxon rank-sum	greater	TRUE
Antibiotic	Gram-neg Ampicillin(R) (log10)	Week 3	Week 9	19	19	80	0.729	ns	Wilcoxon rank-sum	greater	TRUE
Antibiotic	Gram-neg Ampicillin(R) (log10)	Week 5	Week 7	19	19	98	0.064	ns	Wilcoxon rank-sum	greater	TRUE
Antibiotic	Gram-neg Ampicillin(R) (log10)	Week 5	Week 9	19	19	47	0.955	ns	Wilcoxon rank-sum	greater	TRUE
Antibiotic	Gram-neg Ampicillin(R) (log10)	Week 7	Week 9	19	19	34	0.988	ns	Wilcoxon rank-sum	greater	TRUE
Control	Gram-neg Ampicillin(R) (log10)	Day -1	Week 1	20	20	53	0.048	*	Wilcoxon rank-sum	less	TRUE
Control	Gram-neg Ampicillin(R) (log10)	Day -1	Week 2	20	20	59	0.045	*	Wilcoxon rank-sum	less	TRUE
Control	Gram-neg Ampicillin(R) (log10)	Day -1	Week 3	20	20	64	0.066	ns	Wilcoxon rank-sum	less	TRUE
Control	Gram-neg Ampicillin(R) (log10)	Day -1	Week 5	20	20	99	0.572	ns	Wilcoxon rank-sum	less	TRUE
Control	Gram-neg Ampicillin(R) (log10)	Day -1	Week 7	20	20	144	0.929	ns	Wilcoxon rank-sum	less	TRUE
Control	Gram-neg Ampicillin(R) (log10)	Day -1	Week 9	20	20	56	0.035	*	Wilcoxon rank-sum	less	TRUE
Control	Gram-neg Ampicillin(R) (log10)	Week 1	Week 2	20	20	86	0.249	ns	Wilcoxon rank-sum	less	TRUE
Control	Gram-neg Ampicillin(R) (log10)	Week 1	Week 3	20	20	108	0.551	ns	Wilcoxon rank-sum	less	TRUE
Control	Gram-neg Ampicillin(R) (log10)	Week 1	Week 5	20	20	113	0.96	ns	Wilcoxon rank-sum	less	TRUE
Control	Gram-neg Ampicillin(R) (log10)	Week 1	Week 7	20	20	177	0.998	ns	Wilcoxon rank-sum	less	TRUE
Control	Gram-neg Ampicillin(R) (log10)	Week 1	Week 9	20	20	92	0.324	ns	Wilcoxon rank-sum	less	TRUE
Control	Gram-neg Ampicillin(R) (log10)	Week 2	Week 3	20	20	115	0.795	ns	Wilcoxon rank-sum	less	TRUE
Control	Gram-neg Ampicillin(R) (log10)	Week 2	Week 5	20	20	141	0.969	ns	Wilcoxon rank-sum	less	TRUE
Control	Gram-neg Ampicillin(R) (log10)	Week 2	Week 7	20	20	155	0.999	ns	Wilcoxon rank-sum	less	TRUE
Control	Gram-neg Ampicillin(R) (log10)	Week 2	Week 9	20	20	100	0.435	ns	Wilcoxon rank-sum	less	TRUE
Control	Gram-neg Ampicillin(R) (log10)	Week 3	Week 5	20	20	152	0.962	ns	Wilcoxon rank-sum	less	TRUE
Control	Gram-neg Ampicillin(R) (log10)	Week 3	Week 7	20	20	167	0.998	ns	Wilcoxon rank-sum	less	TRUE
Control	Gram-neg Ampicillin(R) (log10)	Week 3	Week 9	20	20	81	0.194	ns	Wilcoxon rank-sum	less	TRUE
Control	Gram-neg Ampicillin(R) (log10)	Week 5	Week 7	20	20	133.5	0.983	ns	Wilcoxon rank-sum	less	TRUE
Control	Gram-neg Ampicillin(R) (log10)	Week 5	Week 9	20	20	50	0.02	*	Wilcoxon rank-sum	less	TRUE
Control	Gram-neg Ampicillin(R) (log10)	Week 7	Week 9	20	20	16	0.000161	***	Wilcoxon rank-sum	less	TRUE
Antibiotic	Gram-neg Ampicillin(R) (log10)	Day -1	Week 1	19	19	115	0.791	ns	Wilcoxon rank-sum	less	TRUE
Antibiotic	Gram-neg Ampicillin(R) (log10)	Day -1	Week 2	19	19	71	0.271	ns	Wilcoxon rank-sum	less	TRUE
Antibiotic	Gram-neg Ampicillin(R) (log10)	Day -1	Week 3	19	19	86	0.369	ns	Wilcoxon rank-sum	less	TRUE
Antibiotic	Gram-neg Ampicillin(R) (log10)	Day -1	Week 5	19	19	120	0.844	ns	Wilcoxon rank-sum	less	TRUE
Antibiotic	Gram-neg Ampicillin(R) (log10)	Day -1	Week 7	19	19	133	0.982	ns	Wilcoxon rank-sum	less	TRUE
Antibiotic	Gram-neg Ampicillin(R) (log10)	Day -1	Week 9	19	19	75	0.221	ns	Wilcoxon rank-sum	less	TRUE
Antibiotic	Gram-neg Ampicillin(R) (log10)	Week 1	Week 2	19	19	91	0.445	ns	Wilcoxon rank-sum	less	TRUE
Antibiotic	Gram-neg Ampicillin(R) (log10)	Week 1	Week 3	19	19	78	0.38	ns	Wilcoxon rank-sum	less	TRUE
Antibiotic	Gram-neg Ampicillin(R) (log10)	Week 1	Week 5	19	19	105	0.808	ns	Wilcoxon rank-sum	less	TRUE
Antibiotic	Gram-neg Ampicillin(R) (log10)	Week 1	Week 7	19	19	137	0.956	ns	Wilcoxon rank-sum	less	TRUE
Antibiotic	Gram-neg Ampicillin(R) (log10)	Week 1	Week 9	19	19	80	0.284	ns	Wilcoxon rank-sum	less	TRUE
Antibiotic	Gram-neg Ampicillin(R) (log10)	Week 2	Week 3	19	19	97	0.539	ns	Wilcoxon rank-sum	less	TRUE
Antibiotic	Gram-neg Ampicillin(R) (log10)	Week 2	Week 5	19	19	99	0.862	ns	Wilcoxon rank-sum	less	TRUE
Antibiotic	Gram-neg Ampicillin(R) (log10)	Week 2	Week 7	19	19	98	0.986	ns	Wilcoxon rank-sum	less	TRUE
Antibiotic	Gram-neg Ampicillin(R) (log10)	Week 2	Week 9	19	19	69	0.243	ns	Wilcoxon rank-sum	less	TRUE
Antibiotic	Gram-neg Ampicillin(R) (log10)	Week 3	Week 5	19	19	101	0.757	ns	Wilcoxon rank-sum	less	TRUE
Antibiotic	Gram-neg Ampicillin(R) (log10)	Week 3	Week 7	19	19	142	0.973	ns	Wilcoxon rank-sum	less	TRUE
Antibiotic	Gram-neg Ampicillin(R) (log10)	Week 3	Week 9	19	19	80	0.284	ns	Wilcoxon rank-sum	less	TRUE
Antibiotic	Gram-neg Ampicillin(R) (log10)	Week 5	Week 7	19	19	98	0.943	ns	Wilcoxon rank-sum	less	TRUE
Antibiotic	Gram-neg Ampicillin(R) (log10)	Week 5	Week 9	19	19	47	0.049	*	Wilcoxon rank-sum	less	TRUE
Antibiotic	Gram-neg Ampicillin(R) (log10)	Week 7	Week 9	19	19	34	0.013	*	Wilcoxon rank-sum	less	TRUE
Control	Gram-neg Ceftiofur(R) (log10)	Day -1	Week 1	20	20	18	0.777	ns	Wilcoxon rank-sum	less	TRUE
Control	Gram-neg Ceftiofur(R) (log10)	Day -1	Week 2	20	20	35.5	0.807	ns	Wilcoxon rank-sum	less	TRUE
Control	Gram-neg Ceftiofur(R) (log10)	Day -1	Week 3	20	20	22.5	0.936	ns	Wilcoxon rank-sum	less	TRUE
Control	Gram-neg Ceftiofur(R) (log10)	Day -1	Week 5	20	20	15	0.985	ns	Wilcoxon rank-sum	less	TRUE
Control	Gram-neg Ceftiofur(R) (log10)	Day -1	Week 7	20	20	29	0.797	ns	Wilcoxon rank-sum	less	TRUE
Control	Gram-neg Ceftiofur(R) (log10)	Day -1	Week 9	20	20	35	0.242	ns	Wilcoxon rank-sum	less	TRUE
Control	Gram-neg Ceftiofur(R) (log10)	Week 1	Week 2	20	20	27	0.5	ns	Wilcoxon rank-sum	less	TRUE
Control	Gram-neg Ceftiofur(R) (log10)	Week 1	Week 3	20	20	18.5	0.801	ns	Wilcoxon rank-sum	less	TRUE
Control	Gram-neg Ceftiofur(R) (log10)	Week 1	Week 5	20	20	10	0.791	ns	Wilcoxon rank-sum	less	TRUE
Control	Gram-neg Ceftiofur(R) (log10)	Week 1	Week 7	20	20	21.5	0.476	ns	Wilcoxon rank-sum	less	TRUE
Control	Gram-neg Ceftiofur(R) (log10)	Week 1	Week 9	20	20	14.5	0.055	ns	Wilcoxon rank-sum	less	TRUE
Control	Gram-neg Ceftiofur(R) (log10)	Week 2	Week 3	20	20	18	0.778	ns	Wilcoxon rank-sum	less	TRUE
Control	Gram-neg Ceftiofur(R) (log10)	Week 2	Week 5	20	20	22.5	0.936	ns	Wilcoxon rank-sum	less	TRUE
Control	Gram-neg Ceftiofur(R) (log10)	Week 2	Week 7	20	20	23.5	0.571	ns	Wilcoxon rank-sum	less	TRUE
Control	Gram-neg Ceftiofur(R) (log10)	Week 2	Week 9	20	20	17.5	0.05	*	Wilcoxon rank-sum	less	TRUE
Control	Gram-neg Ceftiofur(R) (log10)	Week 3	Week 5	20	20	6	0.708	ns	Wilcoxon rank-sum	less	TRUE
Control	Gram-neg Ceftiofur(R) (log10)	Week 3	Week 7	20	20	10	0.276	ns	Wilcoxon rank-sum	less	TRUE
Control	Gram-neg Ceftiofur(R) (log10)	Week 3	Week 9	20	20	1	0.006	**	Wilcoxon rank-sum	less	TRUE
Control	Gram-neg Ceftiofur(R) (log10)	Week 5	Week 7	20	20	9	0.222	ns	Wilcoxon rank-sum	less	TRUE
Control	Gram-neg Ceftiofur(R) (log10)	Week 5	Week 9	20	20	7	0.021	*	Wilcoxon rank-sum	less	TRUE
Control	Gram-neg Ceftiofur(R) (log10)	Week 7	Week 9	20	20	15	0.032	*	Wilcoxon rank-sum	less	TRUE
Antibiotic	Gram-neg Ceftiofur(R) (log10)	Day -1	Week 1	19	19	10	0.277	ns	Wilcoxon rank-sum	less	TRUE
Antibiotic	Gram-neg Ceftiofur(R) (log10)	Day -1	Week 2	19	19	17	0.472	ns	Wilcoxon rank-sum	less	TRUE
Antibiotic	Gram-neg Ceftiofur(R) (log10)	Day -1	Week 3	19	19	22.5	0.758	ns	Wilcoxon rank-sum	less	TRUE
Antibiotic	Gram-neg Ceftiofur(R) (log10)	Day -1	Week 5	19	19	21	0.99	ns	Wilcoxon rank-sum	less	TRUE
Antibiotic	Gram-neg Ceftiofur(R) (log10)	Day -1	Week 7	19	19	27.5	0.743	ns	Wilcoxon rank-sum	less	TRUE
Antibiotic	Gram-neg Ceftiofur(R) (log10)	Day -1	Week 9	19	19	26	0.163	ns	Wilcoxon rank-sum	less	TRUE
Antibiotic	Gram-neg Ceftiofur(R) (log10)	Week 1	Week 2	19	19	16	0.664	ns	Wilcoxon rank-sum	less	TRUE
Antibiotic	Gram-neg Ceftiofur(R) (log10)	Week 1	Week 3	19	19	16	0.896	ns	Wilcoxon rank-sum	less	TRUE
Antibiotic	Gram-neg Ceftiofur(R) (log10)	Week 1	Week 5	19	19	15	0.985	ns	Wilcoxon rank-sum	less	TRUE
Antibiotic	Gram-neg Ceftiofur(R) (log10)	Week 1	Week 7	19	19	24	0.819	ns	Wilcoxon rank-sum	less	TRUE
Antibiotic	Gram-neg Ceftiofur(R) (log10)	Week 1	Week 9	19	19	35	0.392	ns	Wilcoxon rank-sum	less	TRUE
Antibiotic	Gram-neg Ceftiofur(R) (log10)	Week 2	Week 3	19	19	12	0.911	ns	Wilcoxon rank-sum	less	TRUE
Antibiotic	Gram-neg Ceftiofur(R) (log10)	Week 2	Week 5	19	19	15	0.985	ns	Wilcoxon rank-sum	less	TRUE
Antibiotic	Gram-neg Ceftiofur(R) (log10)	Week 2	Week 7	19	19	15	0.853	ns	Wilcoxon rank-sum	less	TRUE
Antibiotic	Gram-neg Ceftiofur(R) (log10)	Week 2	Week 9	19	19	17	0.154	ns	Wilcoxon rank-sum	less	TRUE
Antibiotic	Gram-neg Ceftiofur(R) (log10)	Week 3	Week 5	19	19	10	0.981	ns	Wilcoxon rank-sum	less	TRUE
Antibiotic	Gram-neg Ceftiofur(R) (log10)	Week 3	Week 7	19	19	12	0.664	ns	Wilcoxon rank-sum	less	TRUE
Antibiotic	Gram-neg Ceftiofur(R) (log10)	Week 3	Week 9	19	19	15	0.059	ns	Wilcoxon rank-sum	less	TRUE
Antibiotic	Gram-neg Ceftiofur(R) (log10)	Week 5	Week 7	19	19	0	0.091	ns	Wilcoxon rank-sum	less	TRUE
Antibiotic	Gram-neg Ceftiofur(R) (log10)	Week 5	Week 9	19	19	0	0.007	**	Wilcoxon rank-sum	less	TRUE
Antibiotic	Gram-neg Ceftiofur(R) (log10)	Week 7	Week 9	19	19	10	0.078	ns	Wilcoxon rank-sum	less	TRUE
Control	Gram-neg Ceftiofur(R) (log10)	Day -1	Week 1	20	20	18	0.277	ns	Wilcoxon rank-sum	greater	TRUE
Control	Gram-neg Ceftiofur(R) (log10)	Day -1	Week 2	20	20	35.5	0.222	ns	Wilcoxon rank-sum	greater	TRUE
Control	Gram-neg Ceftiofur(R) (log10)	Day -1	Week 3	20	20	22.5	0.088	ns	Wilcoxon rank-sum	greater	TRUE
Control	Gram-neg Ceftiofur(R) (log10)	Day -1	Week 5	20	20	15	0.029	*	Wilcoxon rank-sum	greater	TRUE
Control	Gram-neg Ceftiofur(R) (log10)	Day -1	Week 7	20	20	29	0.239	ns	Wilcoxon rank-sum	greater	TRUE
Control	Gram-neg Ceftiofur(R) (log10)	Day -1	Week 9	20	20	35	0.779	ns	Wilcoxon rank-sum	greater	TRUE
Control	Gram-neg Ceftiofur(R) (log10)	Week 1	Week 2	20	20	27	0.541	ns	Wilcoxon rank-sum	greater	TRUE
Control	Gram-neg Ceftiofur(R) (log10)	Week 1	Week 3	20	20	18.5	0.249	ns	Wilcoxon rank-sum	greater	TRUE
Control	Gram-neg Ceftiofur(R) (log10)	Week 1	Week 5	20	20	10	0.295	ns	Wilcoxon rank-sum	greater	TRUE
Control	Gram-neg Ceftiofur(R) (log10)	Week 1	Week 7	20	20	21.5	0.571	ns	Wilcoxon rank-sum	greater	TRUE
Control	Gram-neg Ceftiofur(R) (log10)	Week 1	Week 9	20	20	14.5	0.954	ns	Wilcoxon rank-sum	greater	TRUE
Control	Gram-neg Ceftiofur(R) (log10)	Week 2	Week 3	20	20	18	0.276	ns	Wilcoxon rank-sum	greater	TRUE
Control	Gram-neg Ceftiofur(R) (log10)	Week 2	Week 5	20	20	22.5	0.088	ns	Wilcoxon rank-sum	greater	TRUE
Control	Gram-neg Ceftiofur(R) (log10)	Week 2	Week 7	20	20	23.5	0.476	ns	Wilcoxon rank-sum	greater	TRUE
Control	Gram-neg Ceftiofur(R) (log10)	Week 2	Week 9	20	20	17.5	0.958	ns	Wilcoxon rank-sum	greater	TRUE
Control	Gram-neg Ceftiofur(R) (log10)	Week 3	Week 5	20	20	6	0.428	ns	Wilcoxon rank-sum	greater	TRUE
Control	Gram-neg Ceftiofur(R) (log10)	Week 3	Week 7	20	20	10	0.778	ns	Wilcoxon rank-sum	greater	TRUE
Control	Gram-neg Ceftiofur(R) (log10)	Week 3	Week 9	20	20	1	0.995	ns	Wilcoxon rank-sum	greater	TRUE
Control	Gram-neg Ceftiofur(R) (log10)	Week 5	Week 7	20	20	9	0.825	ns	Wilcoxon rank-sum	greater	TRUE
Control	Gram-neg Ceftiofur(R) (log10)	Week 5	Week 9	20	20	7	0.984	ns	Wilcoxon rank-sum	greater	TRUE
Control	Gram-neg Ceftiofur(R) (log10)	Week 7	Week 9	20	20	15	0.973	ns	Wilcoxon rank-sum	greater	TRUE
Antibiotic	Gram-neg Ceftiofur(R) (log10)	Day -1	Week 1	19	19	10	0.777	ns	Wilcoxon rank-sum	greater	TRUE
Antibiotic	Gram-neg Ceftiofur(R) (log10)	Day -1	Week 2	19	19	17	0.583	ns	Wilcoxon rank-sum	greater	TRUE
Antibiotic	Gram-neg Ceftiofur(R) (log10)	Day -1	Week 3	19	19	22.5	0.287	ns	Wilcoxon rank-sum	greater	TRUE
Antibiotic	Gram-neg Ceftiofur(R) (log10)	Day -1	Week 5	19	19	21	0.018	*	Wilcoxon rank-sum	greater	TRUE
Antibiotic	Gram-neg Ceftiofur(R) (log10)	Day -1	Week 7	19	19	27.5	0.297	ns	Wilcoxon rank-sum	greater	TRUE
Antibiotic	Gram-neg Ceftiofur(R) (log10)	Day -1	Week 9	19	19	26	0.856	ns	Wilcoxon rank-sum	greater	TRUE
Antibiotic	Gram-neg Ceftiofur(R) (log10)	Week 1	Week 2	19	19	16	0.4	ns	Wilcoxon rank-sum	greater	TRUE
Antibiotic	Gram-neg Ceftiofur(R) (log10)	Week 1	Week 3	19	19	16	0.147	ns	Wilcoxon rank-sum	greater	TRUE
Antibiotic	Gram-neg Ceftiofur(R) (log10)	Week 1	Week 5	19	19	15	0.029	*	Wilcoxon rank-sum	greater	TRUE
Antibiotic	Gram-neg Ceftiofur(R) (log10)	Week 1	Week 7	19	19	24	0.221	ns	Wilcoxon rank-sum	greater	TRUE
Antibiotic	Gram-neg Ceftiofur(R) (log10)	Week 1	Week 9	19	19	35	0.638	ns	Wilcoxon rank-sum	greater	TRUE
Antibiotic	Gram-neg Ceftiofur(R) (log10)	Week 2	Week 3	19	19	12	0.14	ns	Wilcoxon rank-sum	greater	TRUE
Antibiotic	Gram-neg Ceftiofur(R) (log10)	Week 2	Week 5	19	19	15	0.029	*	Wilcoxon rank-sum	greater	TRUE
Antibiotic	Gram-neg Ceftiofur(R) (log10)	Week 2	Week 7	19	19	15	0.201	ns	Wilcoxon rank-sum	greater	TRUE
Antibiotic	Gram-neg Ceftiofur(R) (log10)	Week 2	Week 9	19	19	17	0.869	ns	Wilcoxon rank-sum	greater	TRUE
Antibiotic	Gram-neg Ceftiofur(R) (log10)	Week 3	Week 5	19	19	10	0.044	*	Wilcoxon rank-sum	greater	TRUE
Antibiotic	Gram-neg Ceftiofur(R) (log10)	Week 3	Week 7	19	19	12	0.416	ns	Wilcoxon rank-sum	greater	TRUE
Antibiotic	Gram-neg Ceftiofur(R) (log10)	Week 3	Week 9	19	19	15	0.95	ns	Wilcoxon rank-sum	greater	TRUE
Antibiotic	Gram-neg Ceftiofur(R) (log10)	Week 5	Week 7	19	19	0	0.969	ns	Wilcoxon rank-sum	greater	TRUE
Antibiotic	Gram-neg Ceftiofur(R) (log10)	Week 5	Week 9	19	19	0	0.995	ns	Wilcoxon rank-sum	greater	TRUE
Antibiotic	Gram-neg Ceftiofur(R) (log10)	Week 7	Week 9	19	19	10	0.938	ns	Wilcoxon rank-sum	greater	TRUE
Control	Gram-positive Ceftiofur(R) (log10)	Day -1	Week 1	20	20	88	0.619	ns	Wilcoxon rank-sum	greater	TRUE
Antibiotic	Gram-positive Ceftiofur(R) (log10)	Day -1	Week 1	20	20	116	0.351	ns	Wilcoxon rank-sum	greater	TRUE
Control	Gram-positive Ceftiofur(R) (log10)	Day -1	Week 1	20	20	88	0.397	ns	Wilcoxon rank-sum	less	TRUE
Antibiotic	Gram-positive Ceftiofur(R) (log10)	Day -1	Week 1	20	20	116	0.663	ns	Wilcoxon rank-sum	less	TRUE
Control	Gram-positive Ampicillin(R) (log10)	Day -1	Week 1	20	20	88	0.273	ns	Wilcoxon rank-sum	less	TRUE
Antibiotic	Gram-positive Ampicillin(R) (log10)	Day -1	Week 1	20	20	103	0.478	ns	Wilcoxon rank-sum	less	TRUE
Control	Gram-positive Ampicillin(R) (log10)	Day -1	Week 1	20	20	88	0.739	ns	Wilcoxon rank-sum	greater	TRUE
Antibiotic	Gram-positive Ampicillin(R) (log10)	Day -1	Week 1	20	20	103	0.536	ns	Wilcoxon rank-sum	greater	TRUE
Control	Gram-positive Total (log10)	Day -1	Week 1	20	20	65	0.934	ns	Wilcoxon rank-sum	greater	TRUE
Antibiotic	Gram-positive Total (log10)	Day -1	Week 1	20	20	128	0.0955	ns	Wilcoxon rank-sum	greater	TRUE
Control	Gram-positive Total (log10)	Day -1	Week 1	20	20	65	0.0715	ns	Wilcoxon rank-sum	less	TRUE
Antibiotic	Gram-positive Total (log10)	Day -1	Week 1	20	20	128	0.911	ns	Wilcoxon rank-sum	less	TRUE
Control	Gram-negative Total (log10)	Day -1	Week 1	20	20	130	0.826	ns	Wilcoxon rank-sum	less	TRUE
Control	Gram-negative Total (log10)	Day -1	Week 2	20	20	93	0.337	ns	Wilcoxon rank-sum	less	TRUE
Control	Gram-negative Total (log10)	Day -1	Week 3	20	20	103	0.478	ns	Wilcoxon rank-sum	less	TRUE
Control	Gram-negative Total (log10)	Day -1	Week 5	20	20	157	0.976	ns	Wilcoxon rank-sum	less	TRUE
Control	Gram-negative Total (log10)	Day -1	Week 7	20	20	144	0.929	ns	Wilcoxon rank-sum	less	TRUE
Control	Gram-negative Total (log10)	Day -1	Week 9	20	20	107	0.536	ns	Wilcoxon rank-sum	less	TRUE
Control	Gram-negative Total (log10)	Week 1	Week 2	20	20	85	0.237	ns	Wilcoxon rank-sum	less	TRUE
Control	Gram-negative Total (log10)	Week 1	Week 3	20	20	89	0.285	ns	Wilcoxon rank-sum	less	TRUE
Control	Gram-negative Total (log10)	Week 1	Week 5	20	20	142	0.918	ns	Wilcoxon rank-sum	less	TRUE
Control	Gram-negative Total (log10)	Week 1	Week 7	20	20	124	0.763	ns	Wilcoxon rank-sum	less	TRUE
Control	Gram-negative Total (log10)	Week 1	Week 9	20	20	90	0.298	ns	Wilcoxon rank-sum	less	TRUE
Control	Gram-negative Total (log10)	Week 2	Week 3	20	20	102	0.464	ns	Wilcoxon rank-sum	less	TRUE
Control	Gram-negative Total (log10)	Week 2	Week 5	20	20	147	0.943	ns	Wilcoxon rank-sum	less	TRUE
Control	Gram-negative Total (log10)	Week 2	Week 7	20	20	140	0.905	ns	Wilcoxon rank-sum	less	TRUE
Control	Gram-negative Total (log10)	Week 2	Week 9	20	20	98	0.406	ns	Wilcoxon rank-sum	less	TRUE
Control	Gram-negative Total (log10)	Week 3	Week 5	20	20	147	0.943	ns	Wilcoxon rank-sum	less	TRUE
Control	Gram-negative Total (log10)	Week 3	Week 7	20	20	140	0.905	ns	Wilcoxon rank-sum	less	TRUE
Control	Gram-negative Total (log10)	Week 3	Week 9	20	20	106	0.522	ns	Wilcoxon rank-sum	less	TRUE
Control	Gram-negative Total (log10)	Week 5	Week 7	20	20	99	0.42	ns	Wilcoxon rank-sum	less	TRUE
Control	Gram-negative Total (log10)	Week 5	Week 9	20	20	60	0.049	*	Wilcoxon rank-sum	less	TRUE
Control	Gram-negative Total (log10)	Week 7	Week 9	20	20	73	0.123	ns	Wilcoxon rank-sum	less	TRUE
Antibiotic	Gram-negative Total (log10)	Day -1	Week 1	19	19	128	0.909	ns	Wilcoxon rank-sum	less	TRUE
Antibiotic	Gram-negative Total (log10)	Day -1	Week 2	19	19	54	0.052	ns	Wilcoxon rank-sum	less	TRUE
Antibiotic	Gram-negative Total (log10)	Day -1	Week 3	19	19	108	0.703	ns	Wilcoxon rank-sum	less	TRUE
Antibiotic	Gram-negative Total (log10)	Day -1	Week 5	19	19	129	0.916	ns	Wilcoxon rank-sum	less	TRUE
Antibiotic	Gram-negative Total (log10)	Day -1	Week 7	19	19	114	0.779	ns	Wilcoxon rank-sum	less	TRUE
Antibiotic	Gram-negative Total (log10)	Day -1	Week 9	19	19	59	0.078	ns	Wilcoxon rank-sum	less	TRUE
Antibiotic	Gram-negative Total (log10)	Week 1	Week 2	19	19	28	0.003	**	Wilcoxon rank-sum	less	TRUE
Antibiotic	Gram-negative Total (log10)	Week 1	Week 3	19	19	85	0.354	ns	Wilcoxon rank-sum	less	TRUE
Antibiotic	Gram-negative Total (log10)	Week 1	Week 5	19	19	106	0.675	ns	Wilcoxon rank-sum	less	TRUE
Antibiotic	Gram-negative Total (log10)	Week 1	Week 7	19	19	92	0.461	ns	Wilcoxon rank-sum	less	TRUE
Antibiotic	Gram-negative Total (log10)	Week 1	Week 9	19	19	55	0.057	ns	Wilcoxon rank-sum	less	TRUE
Antibiotic	Gram-negative Total (log10)	Week 2	Week 3	19	19	149	0.987	ns	Wilcoxon rank-sum	less	TRUE
Antibiotic	Gram-negative Total (log10)	Week 2	Week 5	19	19	165	0.999	ns	Wilcoxon rank-sum	less	TRUE
Antibiotic	Gram-negative Total (log10)	Week 2	Week 7	19	19	131	0.928	ns	Wilcoxon rank-sum	less	TRUE
Antibiotic	Gram-negative Total (log10)	Week 2	Week 9	19	19	85	0.354	ns	Wilcoxon rank-sum	less	TRUE
Antibiotic	Gram-negative Total (log10)	Week 3	Week 5	19	19	129	0.916	ns	Wilcoxon rank-sum	less	TRUE
Antibiotic	Gram-negative Total (log10)	Week 3	Week 7	19	19	103	0.631	ns	Wilcoxon rank-sum	less	TRUE
Antibiotic	Gram-negative Total (log10)	Week 3	Week 9	19	19	68	0.147	ns	Wilcoxon rank-sum	less	TRUE
Antibiotic	Gram-negative Total (log10)	Week 5	Week 7	19	19	77	0.245	ns	Wilcoxon rank-sum	less	TRUE
Antibiotic	Gram-negative Total (log10)	Week 5	Week 9	19	19	45	0.022	*	Wilcoxon rank-sum	less	TRUE
Antibiotic	Gram-negative Total (log10)	Week 7	Week 9	19	19	44	0.02	*	Wilcoxon rank-sum	less	TRUE
Control	Gram-negative Total (log10)	Day -1	Week 1	20	20	130	0.184	ns	Wilcoxon rank-sum	greater	TRUE
Control	Gram-negative Total (log10)	Day -1	Week 2	20	20	93	0.676	ns	Wilcoxon rank-sum	greater	TRUE
Control	Gram-negative Total (log10)	Day -1	Week 3	20	20	103	0.536	ns	Wilcoxon rank-sum	greater	TRUE
Control	Gram-negative Total (log10)	Day -1	Week 5	20	20	157	0.027	*	Wilcoxon rank-sum	greater	TRUE
Control	Gram-negative Total (log10)	Day -1	Week 7	20	20	144	0.077	ns	Wilcoxon rank-sum	greater	TRUE
Control	Gram-negative Total (log10)	Day -1	Week 9	20	20	107	0.478	ns	Wilcoxon rank-sum	greater	TRUE
Control	Gram-negative Total (log10)	Week 1	Week 2	20	20	85	0.774	ns	Wilcoxon rank-sum	greater	TRUE
Control	Gram-negative Total (log10)	Week 1	Week 3	20	20	89	0.727	ns	Wilcoxon rank-sum	greater	TRUE
Control	Gram-negative Total (log10)	Week 1	Week 5	20	20	142	0.088	ns	Wilcoxon rank-sum	greater	TRUE
Control	Gram-negative Total (log10)	Week 1	Week 7	20	20	124	0.249	ns	Wilcoxon rank-sum	greater	TRUE
Control	Gram-negative Total (log10)	Week 1	Week 9	20	20	90	0.715	ns	Wilcoxon rank-sum	greater	TRUE
Control	Gram-negative Total (log10)	Week 2	Week 3	20	20	102	0.551	ns	Wilcoxon rank-sum	greater	TRUE
Control	Gram-negative Total (log10)	Week 2	Week 5	20	20	147	0.062	ns	Wilcoxon rank-sum	greater	TRUE
Control	Gram-negative Total (log10)	Week 2	Week 7	20	20	140	0.101	ns	Wilcoxon rank-sum	greater	TRUE
Control	Gram-negative Total (log10)	Week 2	Week 9	20	20	98	0.608	ns	Wilcoxon rank-sum	greater	TRUE
Control	Gram-negative Total (log10)	Week 3	Week 5	20	20	147	0.062	ns	Wilcoxon rank-sum	greater	TRUE
Control	Gram-negative Total (log10)	Week 3	Week 7	20	20	140	0.101	ns	Wilcoxon rank-sum	greater	TRUE
Control	Gram-negative Total (log10)	Week 3	Week 9	20	20	106	0.493	ns	Wilcoxon rank-sum	greater	TRUE
Control	Gram-negative Total (log10)	Week 5	Week 7	20	20	99	0.594	ns	Wilcoxon rank-sum	greater	TRUE
Control	Gram-negative Total (log10)	Week 5	Week 9	20	20	60	0.955	ns	Wilcoxon rank-sum	greater	TRUE
Control	Gram-negative Total (log10)	Week 7	Week 9	20	20	73	0.885	ns	Wilcoxon rank-sum	greater	TRUE
Antibiotic	Gram-negative Total (log10)	Day -1	Week 1	19	19	128	0.098	ns	Wilcoxon rank-sum	greater	TRUE
Antibiotic	Gram-negative Total (log10)	Day -1	Week 2	19	19	54	0.952	ns	Wilcoxon rank-sum	greater	TRUE
Antibiotic	Gram-negative Total (log10)	Day -1	Week 3	19	19	108	0.311	ns	Wilcoxon rank-sum	greater	TRUE
Antibiotic	Gram-negative Total (log10)	Day -1	Week 5	19	19	129	0.091	ns	Wilcoxon rank-sum	greater	TRUE
Antibiotic	Gram-negative Total (log10)	Day -1	Week 7	19	19	114	0.233	ns	Wilcoxon rank-sum	greater	TRUE
Antibiotic	Gram-negative Total (log10)	Day -1	Week 9	19	19	59	0.928	ns	Wilcoxon rank-sum	greater	TRUE
Antibiotic	Gram-negative Total (log10)	Week 1	Week 2	19	19	28	0.998	ns	Wilcoxon rank-sum	greater	TRUE
Antibiotic	Gram-negative Total (log10)	Week 1	Week 3	19	19	85	0.66	ns	Wilcoxon rank-sum	greater	TRUE
Antibiotic	Gram-negative Total (log10)	Week 1	Week 5	19	19	106	0.34	ns	Wilcoxon rank-sum	greater	TRUE
Antibiotic	Gram-negative Total (log10)	Week 1	Week 7	19	19	92	0.555	ns	Wilcoxon rank-sum	greater	TRUE
Antibiotic	Gram-negative Total (log10)	Week 1	Week 9	19	19	55	0.948	ns	Wilcoxon rank-sum	greater	TRUE
Antibiotic	Gram-negative Total (log10)	Week 2	Week 3	19	19	149	0.015	*	Wilcoxon rank-sum	greater	TRUE
Antibiotic	Gram-negative Total (log10)	Week 2	Week 5	19	19	165	0.002	**	Wilcoxon rank-sum	greater	TRUE
Antibiotic	Gram-negative Total (log10)	Week 2	Week 7	19	19	131	0.078	ns	Wilcoxon rank-sum	greater	TRUE
Antibiotic	Gram-negative Total (log10)	Week 2	Week 9	19	19	85	0.66	ns	Wilcoxon rank-sum	greater	TRUE
Antibiotic	Gram-negative Total (log10)	Week 3	Week 5	19	19	129	0.091	ns	Wilcoxon rank-sum	greater	TRUE
Antibiotic	Gram-negative Total (log10)	Week 3	Week 7	19	19	103	0.384	ns	Wilcoxon rank-sum	greater	TRUE
Antibiotic	Gram-negative Total (log10)	Week 3	Week 9	19	19	68	0.862	ns	Wilcoxon rank-sum	greater	TRUE
Antibiotic	Gram-negative Total (log10)	Week 5	Week 7	19	19	77	0.767	ns	Wilcoxon rank-sum	greater	TRUE
Antibiotic	Gram-negative Total (log10)	Week 5	Week 9	19	19	45	0.98	ns	Wilcoxon rank-sum	greater	TRUE
Antibiotic	Gram-negative Total (log10)	Week 7	Week 9	19	19	44	0.982	ns	Wilcoxon rank-sum	greater	TRUE

## Sheet: Table S6 Diff_taxa
Table S6. Differentially abundant microbial taxa identified after IMM therapy.
Time point	Taxa	Label	N. significant of tests	p-value
				LEfSe	MaAslin2	ANCOM-BC
Week 1	k__Archaea|p__Euryarchaeota|c__Methanobacteria|o__Methanobacteriales|f__Methanobacteriaceae|g__Methanobacteriaceae_unclassified|s__Methanobacteriaceae_archaeon|t__SGB711	p:Euryarchaeota|s:Methanobacteriaceae archaeon	2	0.0373	0.0502	0.0217
Week 1	k__Bacteria|p__Bacteroidetes|c__Bacteroidia|o__Bacteroidales|f__Bacteroidaceae|g__Bacteroides|s__Bacteroides_sp_An19	p:Bacteroidetes|s:Bacteroides sp An19	2	NS	0.0383	0.0086
Week 1	k__Bacteria|p__Bacteroidetes|c__Bacteroidia|o__Bacteroidales|f__Bacteroidaceae|g__Bacteroides|s__Bacteroides_sp_Ga6A1	p:Bacteroidetes|s:Bacteroides sp Ga6A1	2	0.0426	0.0813	0.0191
Week 1	k__Bacteria|p__Bacteroidetes|c__Bacteroidia|o__Bacteroidales|f__Rikenellaceae|g__Rikenellaceae_unclassified|s__Rikenellaceae_bacterium|t__SGB48154	p:Bacteroidetes|f:Rikenellaceae|s:Rikenellaceae bacterium SGB48154	3	0.0284	0.0172	0.0146
Week 1	k__Bacteria|p__Candidatus_Melainabacteria|c__Candidatus_Melainabacteria_unclassified|o__Candidatus_Gastranaerophilales|f__Candidatus_Gastranaerophilales_unclassified|g__Candidatus_Gastranaerophilales_unclassified|s__Candidatus_Gastranaerophilales_bacterium|t__SGB8619	p:Candidatus Melainabacteria|s:Gastranaerophilales bacterium|t:SGB8619	3	0.0043	0.0055	0.0012
Week 1	k__Bacteria|p__Firmicutes|c__CFGB40519	p:Firmicutes|c:CFGB40519	2	0.0436	0.0656	0.0257
Week 1	k__Bacteria|p__Firmicutes|c__CFGB8217	p:Firmicutes|c:CFGB8217	3	0.0192	0.0307	0.0125
Week 1	k__Bacteria|p__Firmicutes|c__CFGB8236|o__OFGB8236|f__FGB8236|g__GGB25262	p:Firmicutes|g:GGB25262	1	NS	0.1416	0.0293
Week 1	k__Bacteria|p__Firmicutes|c__CFGB9504	p:Firmicutes|c:CFGB9504	1	NS	0.1206	0.0445
Week 1	k__Bacteria|p__Firmicutes|c__Clostridia|o__Clostridia_unclassified	p:Firmicutes|o:Clostridia unclassified	3	0.0173	0.1213	0.0011
Week 1	k__Bacteria|p__Firmicutes|c__Clostridia|o__Clostridia_unclassified|f__Clostridia_unclassified|g__Candidatus_Paralachnospira|s__Candidatus_Paralachnospira_avium	p:Firmicutes|s:Candidatus Paralachnospira avium	1	NS	0.0435	NS
Week 1	k__Bacteria|p__Firmicutes|c__Clostridia|o__Clostridia_unclassified|f__Clostridia_unclassified|g__Clostridia_unclassified|s__Clostridia_bacterium	p:Firmicutes|s:Clostridia bacterium	3	0.0215	0.0469	0.0411
Week 1	k__Bacteria|p__Firmicutes|c__Clostridia|o__Clostridiales|f__Clostridiaceae	p:Firmicutes|c:Clostridia|o:Clostridiales|f:Clostridiaceae	2	0.0231	0.1296	0.0474
Week 1	k__Bacteria|p__Firmicutes|c__Clostridia|o__Clostridiales|f__Peptostreptococcaceae|g__Romboutsia	p:Firmicutes|g:Romboutsia	3	0.0002	0	0
Week 1	k__Bacteria|p__Firmicutes|c__Clostridia|o__Clostridiales|f__Ruminococcaceae|g__GGB25568	p:Firmicutes|f:Ruminococcaceae|g:GGB25568	3	0.0379	0.0213	0.0477
Week 1	k__Bacteria|p__Firmicutes|c__Clostridia|o__Clostridiales|f__Ruminococcaceae|g__GGB25578	p:Firmicutes|f:Ruminococcaceae|g:GGB25578	3	0.0312	0.0284	0.024
Week 1	k__Bacteria|p__Firmicutes|c__Clostridia|o__Clostridiales|f__Ruminococcaceae|g__GGB29804	p:Firmicutes|f:Ruminococcaceae|g:GGB29804	3	0.0074	0.0049	0.0054
Week 1	k__Bacteria|p__Firmicutes|c__Clostridia|o__Clostridiales|f__Ruminococcaceae|g__GGB29810	p:Firmicutes|f:Ruminococcaceae|g:GGB29810	3	0.0381	0.025	0.0261
Week 1	k__Bacteria|p__Firmicutes|c__Clostridia|o__Clostridiales|f__Ruminococcaceae|g__GGB9623	p:Firmicutes|f:Ruminococcaceae|g:GGB9623	3	0.0096	0.0093	0.0009
Week 1	k__Bacteria|p__Firmicutes|c__Clostridia|o__Clostridiales|f__Ruminococcaceae|g__Ruminococcus|s__Ruminococcus_bromii	p:Firmicutes|s:Ruminococcus bromii	3	0.0436	0.0282	0.0303
Week 1	k__Bacteria|p__Proteobacteria|c__Betaproteobacteria|o__Rhodocyclales|f__Rhodocyclaceae|g__GGB28535	p:Proteobacteria|f:Rhodocyclaceae|g:GGB28535	3	0.0119	0.0338	0.0082
Week 5	k__Archaea|p__Euryarchaeota|c__Methanobacteria|o__Methanobacteriales|f__Methanobacteriaceae|g__GGB27176	p:Euryarchaeota|f:Methanobacteriaceae|g:GGB27176	3	0.0047	0.0044	0.0284
Week 5	k__Archaea|p__Euryarchaeota|c__Methanobacteria|o__Methanobacteriales|f__Methanobacteriaceae|g__Methanobrevibacter	p:Euryarchaeota|g:Methanobrevibacter	3	0.0398	0.027	0.0081
Week 5	k__Bacteria|p__Actinobacteria	p:Actinobacteria	2	NS	0.0507	0.0161
Week 5	k__Bacteria|p__Bacteroidetes|c__Bacteroidia|o__Bacteroidales|f__Bacteroidaceae|g__Bacteroides|s__Bacteroides_sp_An19	p:Bacteroidetes|s:Bacteroides sp An19	2	0.0371	0.0368	NS
Week 5	k__Bacteria|p__Bacteroidetes|c__Bacteroidia|o__Bacteroidales|f__Bacteroidaceae|g__Bacteroides|s__Bacteroides_sp_Ga6A1	p:Bacteroidetes|s:Bacteroides sp Ga6A1	2	0.036	0.0228	NS
Week 5	k__Bacteria|p__Bacteroidetes|c__Bacteroidia|o__Bacteroidales|f__Bacteroidales_unclassified|g__Bacteroidales_unclassified|s__Bacteroidales_bacterium|t__SGB49929	p:Bacteroidetes|s:Bacteroidales bacterium SGB49929	3	0.0248	0.0205	0.0329
Week 5	k__Bacteria|p__Bacteroidetes|c__CFGB12266	p:Bacteroidetes|c:CFGB12266	3	0.0069	0.0076	0.0094
Week 5	k__Bacteria|p__Bacteroidetes|c__CFGB47741	p:Bacteroidetes|c:CFGB47741	3	0.0373	0.0144	0.0361
Week 5	k__Bacteria|p__Candidatus_Melainabacteria|c__Candidatus_Melainabacteria_unclassified|o__Candidatus_Gastranaerophilales|f__Candidatus_Gastranaerophilales_unclassified|g__Candidatus_Gastranaerophilales_unclassified|s__Candidatus_Gastranaerophilales_bacterium|t__SGB49026	p:Candidatus Melainabacteria|s:Gastranaerophilales bacterium|t:SGB49026	3	0.0458	0.0299	0.0113
Week 5	k__Bacteria|p__Candidatus_Melainabacteria|c__Candidatus_Melainabacteria_unclassified|o__Candidatus_Gastranaerophilales|f__Candidatus_Gastranaerophilales_unclassified|g__Candidatus_Gastranaerophilales_unclassified|s__Candidatus_Gastranaerophilales_bacterium|t__SGB8619	p:Candidatus Melainabacteria|s:Gastranaerophilales bacterium|t:SGB8619	1	NS	0.1366	0.033
Week 5	k__Bacteria|p__Candidatus_Saccharibacteria|c__CFGB7365	p:Candidatus Saccharibacteria|c:CFGB7365	3	0.0126	0.0095	0.007
Week 5	k__Bacteria|p__Firmicutes|c__CFGB51792	p:Firmicutes|c:CFGB51792	3	0.0215	0.015	0.0336
Week 5	k__Bacteria|p__Firmicutes|c__CFGB8208	p:Firmicutes|c:CFGB8208	3	0.0042	0.0025	0.0003
Week 5	k__Bacteria|p__Firmicutes|c__CFGB8350	p:Firmicutes|c:CFGB8350	1	0.043	0.1533	NS
Week 5	k__Bacteria|p__Firmicutes|c__CFGB9740	p:Firmicutes|c:CFGB9740	3	0.002	0.0011	0.0001
Week 5	k__Bacteria|p__Firmicutes|c__Clostridia|o__Clostridia_unclassified|f__Clostridia_unclassified|g__Candidatus_Paralachnospira|s__Candidatus_Paralachnospira_avium	p:Firmicutes|s:Candidatus Paralachnospira avium	2	0.0348	0.0297	NS
Week 5	k__Bacteria|p__Firmicutes|c__Clostridia|o__Clostridiales|f__Clostridiales_unclassified|g__GGB30223	p:Firmicutes|f:Clostridiales unclassified|g:GGB30223	3	0.049	0.0332	0.0236
Week 5	k__Bacteria|p__Firmicutes|c__Clostridia|o__Clostridiales|f__Lachnospiraceae|g__GGB25200	p:Firmicutes|f:Lachnospiraceae|g:GGB25200	3	0.01	0.0078	0.0173
Week 5	k__Bacteria|p__Firmicutes|c__Clostridia|o__Clostridiales|f__Lachnospiraceae|g__Lachnospiraceae_unclassified|s__Lachnospiraceae_bacterium|t__SGB48016	p:Firmicutes|s:Lachnospiraceae bacterium|t:SGB48016	3	0.0453	0.027	0.003
Week 5	k__Bacteria|p__Firmicutes|c__Clostridia|o__Clostridiales|f__Ruminococcaceae|g__GGB25577	p:Firmicutes|f:Ruminococcaceae|g:GGB25577	3	0.0011	0.0022	0.0004
Week 5	k__Bacteria|p__Firmicutes|c__Clostridia|o__Clostridiales|f__Ruminococcaceae|g__GGB29815	p:Firmicutes|f:Ruminococcaceae|g:GGB29815	1	NS	0.0852	0.0299
Week 5	k__Bacteria|p__Firmicutes|c__Clostridia|o__Clostridiales|f__Ruminococcaceae|g__GGB29840	p:Firmicutes|f:Ruminococcaceae|g:GGB29840	3	0.0049	0.0095	0.0007
Week 5	k__Bacteria|p__Firmicutes|c__Clostridia|o__Clostridiales|f__Ruminococcaceae|g__Ruminococcaceae_unclassified|s__Ruminococcaceae_bacterium_P7	p:Firmicutes|s:Ruminococcaceae bacterium P7	3	0.0231	0.0329	0.0097
Week 5	k__Bacteria|p__Proteobacteria|c__Gammaproteobacteria|o__Xanthomonadales|f__Rhodanobacteraceae|g__GGB25185	p:Proteobacteria|f:Rhodanobacteraceae|g:GGB25185	3	0.02	0.0262	0.0019
Week 9	k__Archaea|p__Euryarchaeota|c__Methanobacteria|o__Methanobacteriales|f__Methanobacteriaceae|g__Methanobacteriaceae_unclassified|s__Methanobacteriaceae_archaeon|t__SGB711	p:Euryarchaeota|s:Methanobacteriaceae archaeon	3	0.0153	0.016	0.0219
Week 9	k__Bacteria|p__Actinobacteria	p:Actinobacteria	3	0.0461	0.0284	0.0351
Week 9	k__Bacteria|p__Actinobacteria|c__Actinobacteria|o__Bifidobacteriales|f__Bifidobacteriaceae|g__Bifidobacterium|s__Bifidobacterium_magnum	p:Actinobacteria|s:Bifidobacterium magnum	3	0.0275	0.0225	0.0214
Week 9	k__Bacteria|p__Firmicutes|c__CFGB25252	p:Firmicutes|c:CFGB25252	3	0.0129	0.0093	0.0464
Week 9	k__Bacteria|p__Firmicutes|c__CFGB40519	p:Firmicutes|c:CFGB40519	2	0.0393	0.0307	NS
Week 9	k__Bacteria|p__Firmicutes|c__CFGB8236|o__OFGB8236|f__FGB8236|g__GGB25262	p:Firmicutes|g:GGB25262	3	0.0488	0.051	0.0396
Week 9	k__Bacteria|p__Firmicutes|c__CFGB8350	p:Firmicutes|c:CFGB8350	2	0.0108	0.0237	NS
Week 9	k__Bacteria|p__Firmicutes|c__CFGB9504	p:Firmicutes|c:CFGB9504	3	0.0145	0.0154	0.0467
Week 9	k__Bacteria|p__Firmicutes|c__Clostridia|o__Clostridiales|f__Clostridiaceae	p:Firmicutes|c:Clostridia|o:Clostridiales|f:Clostridiaceae	2	0.0264	0.0435	NS
Week 9	k__Bacteria|p__Firmicutes|c__Clostridia|o__Clostridiales|f__Clostridiaceae|g__Clostridium	p:Firmicutes|g:Clostridium	3	0.0107	0.0168	0.03
Week 9	k__Bacteria|p__Firmicutes|c__Clostridia|o__Clostridiales|f__Ruminococcaceae|g__GGB25580	p:Firmicutes|f:Ruminococcaceae|g:GGB25580	3	0.0229	0.0092	0.0035
Week 9	k__Bacteria|p__Firmicutes|c__Clostridia|o__Clostridiales|f__Ruminococcaceae|g__GGB29815	p:Firmicutes|f:Ruminococcaceae|g:GGB29815	3	0.0271	0.0427	0.0383
Week 9	k__Bacteria|p__Firmicutes|c__Clostridia|o__Clostridiales|f__Ruminococcaceae|g__Ruminococcaceae_unclassified|s__Ruminococcaceae_bacterium_P7	p:Firmicutes|s:Ruminococcaceae bacterium P7	2	NS	0.0365	0.0225
Week 9	k__Bacteria|p__Lentisphaerae|c__CFGB48151	p:Lentisphaerae|c:CFGB48151	3	0.0308	0.0238	0.0155
Week 9	k__Bacteria|p__Proteobacteria|c__Epsilonproteobacteria|o__Campylobacterales|f__Campylobacteraceae|g__Campylobacter	p:Proteobacteria|g:Campylobacter	3	0.0157	0.0111	0.0088
Week 9	k__Bacteria|p__Proteobacteria|c__Gammaproteobacteria|o__Xanthomonadales|f__Rhodanobacteraceae|g__GGB25185	p:Proteobacteria|f:Rhodanobacteraceae|g:GGB25185	1	NS	0.2306	0.0456
* Values highlighted in yellow signify that a particular feature showed significant differential abundance at a specific time point according to one test, while registering significant abundance in another time point as per two or more tests. This may suggest the presence of persistently abundant changes that might not be clearly discernible at one point but become identifiable later.
* Cells marked in green denote taxa that consistently exhibited abundance, correlating with those values highlighted in yellow.

## Sheet: Table S7 Diff_ARGs
Table S7. Differentially abundant ARGs identified after IMM therapy.
Time point	ARG	Label	N. significant of tests	p-value
				LEfSe	MaAslin2	ANCOM-BC
Week 1	ACI-1	aci1	2	0.023	0.009	NS
Week 1	CfxA2	cfxA2	2	0.016	0.101	0.042
Week 1	CfxA6	cfxA6	3	0.005	0.004	0.039
Week 1	OXA-608	blaOXA-608	2	0.028	0.019	NS
Week 1	tet(C)	tet(C)	2	0.05	0.035	NS
Week 1	tet(O)	tet(O)	2	0.045	0.044	NS
Week 1	tet(W)	tet(W)	2	0.028	0.023	NS
Week 5	aadA8b	aadA8b	2	0.038	0.058	NS
Week 5	ACI-1	aci1	2	0.004	0.006	NS
Week 5	arnA	arnA	2	0.038	0.06	NS
Week 5	CfxA2	cfxA2	1	NS	0.051	NS
Week 5	CfxA6	cfxA6	2	0.02	0.006	NS
Week 5	CMY-22	blaCMY-22	2	0.004	0.01	NS
Week 5	CMY-59	blaCMY-59	2	0.038	0.046	NS
Week 5	mef(B)	mef(B)	2	0.038	0.05	NS
Week 5	mphA	mphA	2	0.034	0.035	NS
Week 5	OXA-465	blaOXA-465	2	0.038	0.042	NS
Week 5	TEM-183	blaTEM-183	2	0.038	0.059	NS
Week 5	tet(X4)	tet(X4)	2	0.002	0.003	NS
Week 5	vanR gene in vanA cluster	vanR	2	0.038	0.058	NS
Week 9	AAC(3)-IIb	aac(3)-Iib	2		0.001	NS
Week 9	CfxA2	cfxA2	3	0.011	0.013	0.03
Week 9	CfxA6	cfxA6	2	0.016	0.009	NS
Week 9	CMY-22	blaCMY-22	2	0.016	0.027	NS
Week 9	CTX-M-124	blaCTX-M-124	2	0.009	0.015	NS
Week 9	LnuP	lnuP	2	0.02	0.032	NS
Week 9	OXA-465	blaOXA-465	2	0.043	0.049	NS
Week 9	OXA-608	blaOXA-608	1	NS	0.052	NS
Week 9	TEM-88	blaTEM-88	2	0.043	0.051	NS
Week 9	vanR gene in vanA cluster	vanR	2	0.033	0.04	NS
Week 1	Beta-lactam	Beta-lactam	3	0.001	0.011	0.042
Week 1	Beta-lactam_Cephalosporin	Cephalosporin	2	0.001	0.009	NS
Week 5	Beta-lactam	Beta-lactam	2	0.023	0.001	NS
Week 5	Beta-lactam_Cephalosporin	Cephalosporin	2	0.006	0.006	NS
Week 9	Beta-lactam	Beta-lactam	2	0.006	0.008	NS
* Values highlighted in yellow signify that a particular feature showed significant differential abundance at a specific time point according to one test, while registering significant abundance in another time point as per two or more tests. This may suggest the presence of persistently abundant changes that might not be clearly discernible at one point but become identifiable later.
* Cells marked in green denote taxa that consistently exhibited abundance, correlating with those values highlighted in yellow.

## Sheet: Table S8 Betalactam_Taxon
Table S8. Bacterial species carrying Beta-lactamases identified with the Resistomes and Variants database from RGI.
Taxon	Count of Resistomes & Variants: Observed Pathogen(s)
Acidaminococcus fermentans	141
ACI-1	141
Acinetobacter baumannii	19
ADC-155	1
ADC-227	1
ADC-53	3
ADC-89	1
OXA-170	1
OXA-207	1
OXA-225	2
OXA-242	2
OXA-58	2
OXA-64	1
PER-1	1
TEM-118	1
TEM-171	2
Acinetobacter bereziniae	1
OXA-300	1
Acinetobacter calcoaceticus	4
ADC-129	2
ADC-194	1
OXA-730	1
Acinetobacter gerneri	2
OXA-308	2
Acinetobacter haemolyticus	6
OXA-214	1
OXA-265	1
OXA-575	4
Acinetobacter lactucae	1
OXA-947	1
Acinetobacter pittii	3
ADC-18	1
ADC-70	1
OXA-948	1
Acinetobacter sp.	1
OXA-295	1
Acinetobacter venetianus	1
OXA-661	1
Aeromonas caviae	1
MOX-12	1
Aeromonas veronii	4
OXA-726	2
OXA-912	2
Aliarcobacter butzleri	2
OXA-464	2
Bacillus cereus	13
BcI	3
BcII	4
BcIII	6
Bacillus cereus; Bacillus thuringiensis	4
BcII	2
BcIII	2
Bacillus subtilis	3
BcI	1
BcIII	2
Bacillus thuringiensis	2
BcIII	2
Bacteria, Viruses,	8
ADC-83	1
CSP-1	1
GOB-33	1
OXA-159	2
OXA-548	1
OXA-728	1
OXA-919	1
Bacteroides fragilis	15
CfxA4	15
Bacteroides ovatus	172
CfxA2	158
CfxA3	4
CfxA4	6
CfxA6	4
Bacteroides ovatus; Parabacteroides distasonis	3
CfxA2	3
Bacteroides thetaiotaomicron	40
CfxA2	40
Bacteroides thetaiotaomicron; Phocaeicola dorei	2
CfxA4	2
Burkholderia contaminans	19
TEM-108	9
TEM-88	10
Butyricimonas faecalis	23
CfxA2	23
Campylobacter	1
OXA-493	1
Campylobacter coli	3
OXA-453	1
OXA-659	1
OXA-783	1
Campylobacter jejuni	253
OXA-184	1
OXA-193	72
OXA-465	17
OXA-605	1
OXA-608	159
OXA-617	1
OXA-659	2
Capnocytophaga ochracea	3
CfxA3	3
Chryseobacterium gleum	3
CGB-1	3
Chryseobacterium indologenes	2
CIA-2	2
Citrobacter freundii	1
CFE-1	1
Cronobacter sakazakii	1
CSA-1	1
Elizabethkingia meningoseptica	2
GOB-44	1
GOB-46	1
Empedobacter falsenii	2
EBR-2	1
EBR-4	1
Enterobacter asburiae	1
ACT-4	1
Enterobacter cloacae	1
ACT-29	1
Enterobacter hormaechei	61
ACT-56	1
CTX-M-124	37
CTX-M-141	11
CTX-M-2	1
CTX-M-20	11
Enterobacter kobei	1
EC-15	1
Enterobacter roggenkampii	1
CTX-M-225	1
Escherichia coli	257
CMY-132	1
CMY-133	1
CMY-139	4
CMY-147	1
CMY-22	25
CMY-27	5
CMY-32	1
CMY-59	4
CTX-M-141	26
CTX-M-216	1
CTX-M-23	1
CTX-M-239	1
CTX-M-77	1
EC-13	8
EC-14	9
EC-15	4
EC-18	1
EC-5	88
EC-8	5
Escherichia coli ampC beta-lactamase	11
OXA-896	4
TEM-109	1
TEM-116	10
TEM-148	1
TEM-163	1
TEM-183	19
TEM-191	1
TEM-91	5
TEM-98	2
TEM-99	15
Escherichia fergusonii	6
EC-8	1
TEM-95	5
Escherichia marmotae	1
EC-15	1
Flavobacterium johnsoniae	1
JOHN-1	1
Fluoribacter gormanii	1
FEZ-1	1
Fusobacterium nucleatum	1
OXA-85	1
Klebsiella aerogenes	3
CTX-M-238	1
CTX-M-38	1
SHV-63	1
Klebsiella michiganensis	2
OXY-5-1	1
VIM-5	1
Klebsiella pneumoniae	185
CMY-30	1
CMY-59	8
CTX-M-105	3
CTX-M-141	5
CTX-M-142	1
CTX-M-210	2
CTX-M-225	3
CTX-M-242	1
CTX-M-66	2
CTX-M-69	2
CTX-M-74	1
KPC-22	2
NDM-16a	2
NmcA	2
OXA-923	9
SHV-123	2
SHV-160	88
SHV-165	1
SHV-1b-b	2
SHV-200	11
SHV-228	1
SHV-5	3
SHV-7	14
TEM-102	1
TEM-105	1
TEM-137	1
TEM-176	3
TEM-193	3
TEM-208	9
TEM-228	1
Morganella morganii	1
DHA-10	1
Pandoraea pnomenusa	1
OXA-62	1
Pandoraea sp.	1
OXA-158	1
Parabacteroides distasonis	52
CfxA2	50
CfxA5	2
Phocaeicola dorei	135
CfxA2	134
OXA-347	1
Phocaeicola vulgatus	245
CfxA	5
CfxA2	104
CfxA4	135
CfxA5	1
Prevotella intermedia	6
CfxA2	6
Proteus mirabilis	1
TEM-127	1
Pseudomonas aeruginosa	2
IMP-21	1
PDC-277	1
Pseudomonas brassicacearum	1
TEM-116	1
Pseudomonas mendocina	1
PRC-1	1
Raoultella terrigena	1
TER-1	1
Salmonella enterica	6
CMY-139	2
CTX-M-124	1
CTX-M-68	3
Serratia marcescens	3
CMY-111	1
SRT-2	1
SRT-3	1
Shigella sonnei	7
TEM-208	5
TEM-57	1
TEM-91	1
Stenotrophomonas maltophilia	1
L1 beta-lactamase	1
uncultured bacterium	2
Rm3	2
uncultured organism	159
CfxA6	159
Vibrio parahaemolyticus	2
VEB-1b	2
Total	1910

## Sheet: Table S9 Beta_Allele_Taxa
Table S9. Taxonomic assignations of Beta-lactamases identified with the Resistomes and Variants database from RGI.
RowBeta-lactamase allele	Count of Resistomes & Variants: Observed Pathogen(s)
ACI-1	141
Acidaminococcus fermentans	141
ACT-29	1
Enterobacter cloacae	1
ACT-4	1
Enterobacter asburiae	1
ACT-56	1
Enterobacter hormaechei	1
ADC-129	2
Acinetobacter calcoaceticus	2
ADC-155	1
Acinetobacter baumannii	1
ADC-18	1
Acinetobacter pittii	1
ADC-194	1
Acinetobacter calcoaceticus	1
ADC-227	1
Acinetobacter baumannii	1
ADC-53	3
Acinetobacter baumannii	3
ADC-70	1
Acinetobacter pittii	1
ADC-83	1
Bacteria, Viruses,	1
ADC-89	1
Acinetobacter baumannii	1
BcI	4
Bacillus cereus	3
Bacillus subtilis	1
BcII	6
Bacillus cereus	4
Bacillus cereus; Bacillus thuringiensis	2
BcIII	12
Bacillus cereus	6
Bacillus cereus; Bacillus thuringiensis	2
Bacillus subtilis	2
Bacillus thuringiensis	2
CFE-1	1
Citrobacter freundii	1
CfxA	5
Phocaeicola vulgatus	5
CfxA2	518
Bacteroides ovatus	158
Bacteroides ovatus; Parabacteroides distasonis	3
Bacteroides thetaiotaomicron	40
Butyricimonas faecalis	23
Parabacteroides distasonis	50
Phocaeicola dorei	134
Phocaeicola vulgatus	104
Prevotella intermedia	6
CfxA3	7
Bacteroides ovatus	4
Capnocytophaga ochracea	3
CfxA4	158
Bacteroides fragilis	15
Bacteroides ovatus	6
Bacteroides thetaiotaomicron; Phocaeicola dorei	2
Phocaeicola vulgatus	135
CfxA5	3
Parabacteroides distasonis	2
Phocaeicola vulgatus	1
CfxA6	163
Bacteroides ovatus	4
uncultured organism	159
CGB-1	3
Chryseobacterium gleum	3
CIA-2	2
Chryseobacterium indologenes	2
CMY-111	1
Serratia marcescens	1
CMY-132	1
Escherichia coli	1
CMY-133	1
Escherichia coli	1
CMY-139	6
Escherichia coli	4
Salmonella enterica	2
CMY-147	1
Escherichia coli	1
CMY-22	25
Escherichia coli	25
CMY-27	5
Escherichia coli	5
CMY-30	1
Klebsiella pneumoniae	1
CMY-32	1
Escherichia coli	1
CMY-59	12
Escherichia coli	4
Klebsiella pneumoniae	8
CSA-1	1
Cronobacter sakazakii	1
CSP-1	1
Bacteria, Viruses,	1
CTX-M-105	3
Klebsiella pneumoniae	3
CTX-M-124	38
Enterobacter hormaechei	37
Salmonella enterica	1
CTX-M-141	42
Enterobacter hormaechei	11
Escherichia coli	26
Klebsiella pneumoniae	5
CTX-M-142	1
Klebsiella pneumoniae	1
CTX-M-2	1
Enterobacter hormaechei	1
CTX-M-20	11
Enterobacter hormaechei	11
CTX-M-210	2
Klebsiella pneumoniae	2
CTX-M-216	1
Escherichia coli	1
CTX-M-225	4
Enterobacter roggenkampii	1
Klebsiella pneumoniae	3
CTX-M-23	1
Escherichia coli	1
CTX-M-238	1
Klebsiella aerogenes	1
CTX-M-239	1
Escherichia coli	1
CTX-M-242	1
Klebsiella pneumoniae	1
CTX-M-38	1
Klebsiella aerogenes	1
CTX-M-66	2
Klebsiella pneumoniae	2
CTX-M-68	3
Salmonella enterica	3
CTX-M-69	2
Klebsiella pneumoniae	2
CTX-M-74	1
Klebsiella pneumoniae	1
CTX-M-77	1
Escherichia coli	1
DHA-10	1
Morganella morganii	1
EBR-2	1
Empedobacter falsenii	1
EBR-4	1
Empedobacter falsenii	1
EC-13	8
Escherichia coli	8
EC-14	9
Escherichia coli	9
EC-15	6
Enterobacter kobei	1
Escherichia coli	4
Escherichia marmotae	1
EC-18	1
Escherichia coli	1
EC-5	88
Escherichia coli	88
EC-8	6
Escherichia coli	5
Escherichia fergusonii	1
Escherichia coli ampC beta-lactamase	11
Escherichia coli	11
FEZ-1	1
Fluoribacter gormanii	1
GOB-33	1
Bacteria, Viruses,	1
GOB-44	1
Elizabethkingia meningoseptica	1
GOB-46	1
Elizabethkingia meningoseptica	1
IMP-21	1
Pseudomonas aeruginosa	1
JOHN-1	1
Flavobacterium johnsoniae	1
KPC-22	2
Klebsiella pneumoniae	2
L1 beta-lactamase	1
Stenotrophomonas maltophilia	1
MOX-12	1
Aeromonas caviae	1
NDM-16a	2
Klebsiella pneumoniae	2
NmcA	2
Klebsiella pneumoniae	2
OXA-158	1
Pandoraea sp.	1
OXA-159	2
Bacteria, Viruses,	2
OXA-170	1
Acinetobacter baumannii	1
OXA-184	1
Campylobacter jejuni	1
OXA-193	72
Campylobacter jejuni	72
OXA-207	1
Acinetobacter baumannii	1
OXA-214	1
Acinetobacter haemolyticus	1
OXA-225	2
Acinetobacter baumannii	2
OXA-242	2
Acinetobacter baumannii	2
OXA-265	1
Acinetobacter haemolyticus	1
OXA-295	1
Acinetobacter sp.	1
OXA-300	1
Acinetobacter bereziniae	1
OXA-308	2
Acinetobacter gerneri	2
OXA-347	1
Phocaeicola dorei	1
OXA-453	1
Campylobacter coli	1
OXA-464	2
Aliarcobacter butzleri	2
OXA-465	17
Campylobacter jejuni	17
OXA-493	1
Campylobacter	1
OXA-548	1
Bacteria, Viruses,	1
OXA-575	4
Acinetobacter haemolyticus	4
OXA-58	2
Acinetobacter baumannii	2
OXA-605	1
Campylobacter jejuni	1
OXA-608	159
Campylobacter jejuni	159
OXA-617	1
Campylobacter jejuni	1
OXA-62	1
Pandoraea pnomenusa	1
OXA-64	1
Acinetobacter baumannii	1
OXA-659	3
Campylobacter coli	1
Campylobacter jejuni	2
OXA-661	1
Acinetobacter venetianus	1
OXA-726	2
Aeromonas veronii	2
OXA-728	1
Bacteria, Viruses,	1
OXA-730	1
Acinetobacter calcoaceticus	1
OXA-783	1
Campylobacter coli	1
OXA-85	1
Fusobacterium nucleatum	1
OXA-896	4
Escherichia coli	4
OXA-912	2
Aeromonas veronii	2
OXA-919	1
Bacteria, Viruses,	1
OXA-923	9
Klebsiella pneumoniae	9
OXA-947	1
Acinetobacter lactucae	1
OXA-948	1
Acinetobacter pittii	1
OXY-5-1	1
Klebsiella michiganensis	1
PDC-277	1
Pseudomonas aeruginosa	1
PER-1	1
Acinetobacter baumannii	1
PRC-1	1
Pseudomonas mendocina	1
Rm3	2
uncultured bacterium	2
SHV-123	2
Klebsiella pneumoniae	2
SHV-160	88
Klebsiella pneumoniae	88
SHV-165	1
Klebsiella pneumoniae	1
SHV-1b-b	2
Klebsiella pneumoniae	2
SHV-200	11
Klebsiella pneumoniae	11
SHV-228	1
Klebsiella pneumoniae	1
SHV-5	3
Klebsiella pneumoniae	3
SHV-63	1
Klebsiella aerogenes	1
SHV-7	14
Klebsiella pneumoniae	14
SRT-2	1
Serratia marcescens	1
SRT-3	1
Serratia marcescens	1
TEM-102	1
Klebsiella pneumoniae	1
TEM-105	1
Klebsiella pneumoniae	1
TEM-108	9
Burkholderia contaminans	9
TEM-109	1
Escherichia coli	1
TEM-116	11
Escherichia coli	10
Pseudomonas brassicacearum	1
TEM-118	1
Acinetobacter baumannii	1
TEM-127	1
Proteus mirabilis	1
TEM-137	1
Klebsiella pneumoniae	1
TEM-148	1
Escherichia coli	1
TEM-163	1
Escherichia coli	1
TEM-171	2
Acinetobacter baumannii	2
TEM-176	3
Klebsiella pneumoniae	3
TEM-183	19
Escherichia coli	19
TEM-191	1
Escherichia coli	1
TEM-193	3
Klebsiella pneumoniae	3
TEM-208	14
Klebsiella pneumoniae	9
Shigella sonnei	5
TEM-228	1
Klebsiella pneumoniae	1
TEM-57	1
Shigella sonnei	1
TEM-88	10
Burkholderia contaminans	10
TEM-91	6
Escherichia coli	5
Shigella sonnei	1
TEM-95	5
Escherichia fergusonii	5
TEM-98	2
Escherichia coli	2
TEM-99	15
Escherichia coli	15
TER-1	1
Raoultella terrigena	1
VEB-1b	2
Vibrio parahaemolyticus	2
VIM-5	1
Klebsiella michiganensis	1
Total	1910
